# Supplementary material for: TXNDC12 and GDF2 as genetically supported plasma proteins associated with knee osteoarthritis: evidence from Mendelian randomization and preliminary biological support
Source: Front Med (Lausanne). 2026 Jul 8;13:1865060. doi: 10.3389/fmed.2026.1865060 (PMC13389984; doi:10.3389/fmed.2026.1865060)
Supplement: Supplementary Table 1 — Sources of Data for Mendelian Randomization Analysis in the Study. [file Data_Sheet_2.xlsx]

## Sheet: Table list
Supplementary Table. 1 Sources of Data for Mendelian Randomization Analysis in the Study.
Supplementary Table. 2 Details for the SNPs related to plasma proteins.
Supplementary Table. 3 Genetic instruments of PKOA for MR.
Supplementary Table. 4 MR results for plasma proteins significantly associated with PKOA.
Supplementary Table. 5 Results of Sensitivity Analysis for PKOA Pathogenic Proteins.
Supplementary Table. 6 Results of Drug-Gene Interaction Analysis.

## Sheet: Supplementary Table. 1
Supplementary Table. 1 Sources of Data for Mendelian Randomization Analysis in the Study.
MR	Phenotype	Traits	Sample size	Population
Exposure	DECODE	pQTL	4907	European
Outcome	FinnGen biobank	Thyrotoxicosis	18,563/363,345	European

## Sheet: Supplementary Table. 2
Supplementary Table. 2 Details for the SNPs related to plasma proteins.
Exposure	Outcome	SNP	effect_allele.exposure	other_allele.exposure	effect_allele.outcome	other_allele.outcome	chr.exposure	pos.exposure	remove	palindromic	ambiguous	mr_keep.exposure	mr_keep.outcome	mr_keep	beta.exposure	se.exposure	pval.exposure	beta.outcome	se.outcome	pval.outcome
KLK6	PKOA	rs76193536	C	T	C	T	5	147438984	FALSE	FALSE	FALSE	TRUE	TRUE	TRUE	-0.12	0.024	5.8e-07	-0.0456837	0.0386789	0.237563
FAM107B	PKOA	rs79471912	A	C	A	C	7	31016449	FALSE	FALSE	FALSE	TRUE	TRUE	TRUE	-0.2	0.044	8.2e-06	0.024691	0.0315593	0.433998
ARSB	PKOA	rs58858902	C	T	C	T	17	43373924	FALSE	FALSE	FALSE	TRUE	TRUE	TRUE	0.085	0.019	7.4e-06	-0.00305711	0.0194023	0.8748
CD40LG	PKOA	rs72949328	A	G	A	G	2	218231927	FALSE	FALSE	FALSE	TRUE	TRUE	TRUE	0.098	0.022	8.2e-06	-0.063869	0.0471517	0.175563
TNFSF9	PKOA	rs76262344	G	A	G	A	15	86657193	FALSE	FALSE	FALSE	TRUE	TRUE	TRUE	0.11	0.023	2.6e-06	-0.00277978	0.0223697	0.901105
BPI	PKOA	rs10065636	G	A	G	A	5	122915658	FALSE	FALSE	FALSE	TRUE	TRUE	TRUE	0.25	0.052	2.9e-06	-0.00118236	0.0144631	0.934846
PEX5	PKOA	rs111437437	T	C	T	C	11	61084323	FALSE	FALSE	FALSE	TRUE	TRUE	TRUE	0.085	0.017	1.4e-06	0.0346502	0.0230708	0.133121
CAMK2A	PKOA	rs79969282	G	A	G	A	9	90021592	FALSE	FALSE	FALSE	TRUE	TRUE	TRUE	0.22	0.049	9.7e-06	0.153344	0.134437	0.25402
SPTAN1	PKOA	rs13012604	G	A	G	A	2	132012812	FALSE	FALSE	FALSE	TRUE	TRUE	TRUE	-0.033	0.0071	4.8e-06	0.00607883	0.011174	0.586431
ACVRL1	PKOA	rs144529703	A	G	A	G	13	39636971	FALSE	FALSE	FALSE	TRUE	TRUE	TRUE	0.047	0.01	3.7e-06	0.0219608	0.0175024	0.209575
HINT1	PKOA	rs7925882	T	C	T	C	11	79399848	FALSE	FALSE	FALSE	TRUE	TRUE	TRUE	-0.072	0.016	8.4e-06	-0.0462505	0.0320056	0.148437
BSG	PKOA	rs117838101	C	T	C	T	21	15168170	FALSE	FALSE	FALSE	TRUE	TRUE	TRUE	0.12	0.026	8.8e-06	0.0902806	0.0701742	0.198261
CCL5	PKOA	rs61907106	A	G	A	G	12	3894092	FALSE	FALSE	FALSE	TRUE	TRUE	TRUE	0.39	0.086	7.3e-06	0.0333952	0.0244301	0.171634
JAG2	PKOA	rs2442723	A	G	A	G	6	31352387	FALSE	FALSE	FALSE	TRUE	TRUE	TRUE	0.075	0.016	2.8e-06	-0.00250496	0.0133831	0.851525
SKP1	PKOA	rs12788098	A	C	A	C	11	95349269	FALSE	FALSE	FALSE	TRUE	TRUE	TRUE	0.036	0.0079	5.7e-06	-0.00556964	0.013027	0.668981
CCL3	PKOA	rs10848380	G	A	G	A	12	131438571	FALSE	FALSE	FALSE	TRUE	TRUE	TRUE	0.043	0.0095	5.9e-06	0.00664186	0.0104756	0.526058
PDE4D	PKOA	rs74521749	A	G	A	G	21	14078457	FALSE	FALSE	FALSE	TRUE	TRUE	TRUE	0.096	0.02	1.3e-06	-0.0364328	0.0202602	0.072139
ACAN	PKOA	rs9965959	T	C	T	C	18	50787634	FALSE	FALSE	FALSE	TRUE	TRUE	TRUE	-0.073	0.016	7.5e-06	0.0109754	0.019932	0.581881
PSME3	PKOA	rs940903	C	T	C	T	3	192351292	FALSE	FALSE	FALSE	TRUE	TRUE	TRUE	-0.034	0.0075	7.4e-06	0.0126769	0.010741	0.237907
MAPK11	PKOA	rs114711039	T	C	T	C	1	236476180	FALSE	FALSE	FALSE	TRUE	TRUE	TRUE	0.12	0.025	3.7e-06	-0.0147606	0.0316872	0.641342
PLG	PKOA	rs117775106	A	G	A	G	8	29915319	FALSE	FALSE	FALSE	TRUE	TRUE	TRUE	-0.046	0.0094	1.7e-06	-0.040408	0.0321406	0.208672
TNFSF8	PKOA	rs16940410	C	A	C	A	17	43387072	FALSE	FALSE	FALSE	TRUE	TRUE	TRUE	-0.045	0.0094	2.1e-06	-0.0261094	0.0127504	0.0405873
IGF2R	PKOA	rs6678469	T	C	T	C	1	13954956	FALSE	FALSE	FALSE	TRUE	TRUE	TRUE	0.026	0.0055	2.8e-06	-0.0112389	0.0108309	0.299426
MRC1	PKOA	rs2005211	T	C	T	C	8	6137160	FALSE	FALSE	FALSE	TRUE	TRUE	TRUE	0.039	0.0085	6e-06	-0.00316196	0.0174359	0.856095
TACSTD2	PKOA	rs75162268	A	G	A	G	6	25427292	FALSE	FALSE	FALSE	TRUE	TRUE	TRUE	-0.099	0.022	6.9e-06	-0.00761685	0.0311377	0.806752
TP53	PKOA	rs112353502	C	T	C	T	10	52428562	FALSE	FALSE	FALSE	TRUE	TRUE	TRUE	0.062	0.013	1.3e-06	0.0175964	0.0282601	0.533509
ERAP1	PKOA	rs9576367	A	G	A	G	13	37818889	FALSE	FALSE	FALSE	TRUE	TRUE	TRUE	-0.074	0.016	7.5e-06	0.00361302	0.0131767	0.783933
PLXNB2	PKOA	rs12917978	C	A	C	A	16	19175478	FALSE	FALSE	FALSE	TRUE	TRUE	TRUE	-0.038	0.0084	7.3e-06	0.021061	0.0196608	0.284072
MEPE	PKOA	rs59516180	T	G	T	G	6	80128217	FALSE	FALSE	FALSE	TRUE	TRUE	TRUE	0.059	0.013	5e-06	0.00964799	0.0166212	0.561602
KLK13	PKOA	rs72677949	T	G	T	G	4	114693404	FALSE	FALSE	FALSE	TRUE	TRUE	TRUE	0.063	0.012	1.6e-07	0.0452304	0.0277524	0.103147
TNFRSF9	PKOA	rs114637863	G	T	G	T	5	125184627	FALSE	FALSE	FALSE	TRUE	TRUE	TRUE	-0.056	0.012	7.3e-06	0.0131654	0.0224488	0.557563
IGFBP1	PKOA	rs117665993	A	C	A	C	12	128553	FALSE	FALSE	FALSE	TRUE	TRUE	TRUE	-0.24	0.052	5.1e-06	0.0170212	0.033889	0.615483
EEF1B2	PKOA	rs142211676	G	A	G	A	6	86391462	FALSE	FALSE	FALSE	TRUE	TRUE	TRUE	0.15	0.031	1.1e-06	-0.0663297	0.0689247	0.335874
TNFRSF4	PKOA	rs56125113	A	G	A	G	19	10152381	FALSE	FALSE	FALSE	TRUE	TRUE	TRUE	-0.058	0.013	5.5e-06	0.00638084	0.0230826	0.782215
LRRTM3	PKOA	rs117699123	C	T	C	T	12	23928931	FALSE	FALSE	FALSE	TRUE	TRUE	TRUE	0.12	0.025	7.8e-06	-0.0564027	0.0642008	0.379653
MAPKAPK2	PKOA	rs7599124	G	A	G	A	2	173591250	FALSE	FALSE	FALSE	TRUE	TRUE	TRUE	-0.09	0.019	4.5e-06	0.00599204	0.0130598	0.646368
MPL	PKOA	rs17789273	A	G	A	G	3	76252372	FALSE	FALSE	FALSE	TRUE	TRUE	TRUE	0.068	0.015	6.9e-06	-0.0434892	0.0402103	0.279455
ADGRE5	PKOA	rs72744813	A	G	A	G	9	85321757	FALSE	FALSE	FALSE	TRUE	TRUE	TRUE	-0.054	0.012	6e-06	0.0116946	0.0193952	0.546533
SIRT2	PKOA	rs143986644	A	G	A	G	1	246995406	FALSE	FALSE	FALSE	TRUE	TRUE	TRUE	0.19	0.037	6.1e-07	0.0161881	0.0323113	0.616368
RSPO2	PKOA	rs79579610	T	C	T	C	20	50420218	FALSE	FALSE	FALSE	TRUE	TRUE	TRUE	0.072	0.016	9e-06	0.00147206	0.0317762	0.96305
STUB1	PKOA	rs12289983	G	T	G	T	11	27128188	FALSE	FALSE	FALSE	TRUE	TRUE	TRUE	0.2	0.042	3.9e-06	0.0481504	0.0635476	0.448628
VEGFA	PKOA	rs62355074	A	G	A	G	5	25808886	FALSE	FALSE	FALSE	TRUE	TRUE	TRUE	0.14	0.029	3.3e-06	0.0158498	0.0310413	0.60963
SEMA3A	PKOA	rs12734513	T	C	T	C	1	200557489	FALSE	FALSE	FALSE	TRUE	TRUE	TRUE	0.067	0.014	1.3e-06	-0.0111415	0.0193807	0.565376
FST	PKOA	rs148796705	A	G	A	G	3	50037870	FALSE	FALSE	FALSE	TRUE	TRUE	TRUE	-0.11	0.025	6.9e-06	-0.0264899	0.0293319	0.36647
DAPK2	PKOA	rs10113246	G	A	G	A	8	53983643	FALSE	FALSE	FALSE	TRUE	TRUE	TRUE	0.064	0.014	6.8e-06	-0.00475411	0.0116013	0.68196
MATN3	PKOA	rs143332484	T	C	T	C	6	41161469	FALSE	FALSE	FALSE	TRUE	TRUE	TRUE	-0.091	0.018	4.9e-07	0.00386314	0.0592197	0.947988
TEC	PKOA	rs74148206	G	A	G	A	1	233809179	FALSE	FALSE	FALSE	TRUE	TRUE	TRUE	0.077	0.017	5e-06	0.0351726	0.0148762	0.0180618
TNFSF11	PKOA	rs145871072	T	C	T	C	20	47874323	FALSE	FALSE	FALSE	TRUE	TRUE	TRUE	0.093	0.018	4.1e-07	0.00580359	0.0239505	0.808536
CA3	PKOA	rs61589958	A	G	A	G	8	61140589	FALSE	FALSE	FALSE	TRUE	TRUE	TRUE	0.088	0.018	1.9e-06	-0.0125495	0.0167858	0.454685
CCL3	PKOA	rs1789259	A	G	A	G	18	78378224	FALSE	FALSE	FALSE	TRUE	TRUE	TRUE	0.075	0.016	5.7e-06	-0.0445758	0.0195336	0.022489
NME1	PKOA	rs7555047	A	G	A	G	1	79768864	FALSE	FALSE	FALSE	TRUE	TRUE	TRUE	0.077	0.017	9.4e-06	0.027497	0.0739234	0.709918
TNFRSF14	PKOA	rs41285571	T	C	T	C	5	181241801	FALSE	FALSE	FALSE	TRUE	TRUE	TRUE	0.08	0.016	1.3e-06	-0.0449171	0.039567	0.256284
ANK2	PKOA	rs145541568	G	A	G	A	7	137089879	FALSE	FALSE	FALSE	TRUE	TRUE	TRUE	0.1	0.022	5.5e-06	0.0532517	0.0536534	0.320948
IL37	PKOA	rs118178737	A	G	A	G	18	27745254	FALSE	FALSE	FALSE	TRUE	TRUE	TRUE	-0.18	0.039	6.4e-06	-0.04652	0.0194052	0.0165166
SPARCL1	PKOA	rs2451814	A	C	A	C	5	119463098	FALSE	FALSE	FALSE	TRUE	TRUE	TRUE	-0.027	0.006	7.1e-06	0.0275756	0.0105007	0.00863774
NUDCD3	PKOA	rs149986926	G	A	G	A	7	4468652	FALSE	FALSE	FALSE	TRUE	TRUE	TRUE	0.2	0.046	8.8e-06	0.018393	0.0879426	0.834333
FCRL3	PKOA	rs7784025	A	G	A	G	7	6242480	FALSE	FALSE	FALSE	TRUE	TRUE	TRUE	-0.082	0.018	6.2e-06	-0.0150215	0.0326244	0.645201
VEGFA	PKOA	rs56010285	T	C	T	C	11	97253035	FALSE	FALSE	FALSE	TRUE	TRUE	TRUE	0.11	0.023	4.5e-06	-0.0428882	0.0247382	0.0829755
CAMK2D	PKOA	rs79181231	C	T	C	T	8	118499761	FALSE	FALSE	FALSE	TRUE	TRUE	TRUE	0.13	0.027	3.9e-06	-0.0401577	0.0259533	0.121789
CPNE1	PKOA	rs116964908	A	G	A	G	20	36255034	FALSE	FALSE	FALSE	TRUE	TRUE	TRUE	-0.18	0.039	3.2e-06	-0.0422002	0.0275232	0.125212
CAMK2D	PKOA	rs6888810	G	T	G	T	5	73696054	FALSE	FALSE	FALSE	TRUE	TRUE	TRUE	-0.067	0.014	1.5e-06	0.00886168	0.0105498	0.400918
MAPT	PKOA	rs116833367	C	T	C	T	3	31657526	FALSE	FALSE	FALSE	TRUE	TRUE	TRUE	0.15	0.034	8.7e-06	0.0224743	0.0368139	0.541542
SCARF2	PKOA	rs34214025	G	A	G	A	1	223628350	FALSE	FALSE	FALSE	TRUE	TRUE	TRUE	0.05	0.011	3.5e-06	-0.0307248	0.0174989	0.0791207
THBS2	PKOA	rs1015308	T	C	T	C	17	32504227	FALSE	FALSE	FALSE	TRUE	TRUE	TRUE	0.098	0.022	8.4e-06	0.0010731	0.0280958	0.969533
FGF12	PKOA	rs16874268	C	T	C	T	4	23877992	FALSE	FALSE	FALSE	TRUE	TRUE	TRUE	0.076	0.017	7.9e-06	-0.0140253	0.0261451	0.591653
IGF1R	PKOA	rs75265469	C	T	C	T	12	3894817	FALSE	FALSE	FALSE	TRUE	TRUE	TRUE	-0.095	0.021	5.1e-06	-0.00048565	0.0292044	0.986732
ANGPT2	PKOA	rs114964941	C	T	C	T	1	77121534	FALSE	FALSE	FALSE	TRUE	TRUE	TRUE	0.099	0.022	7.8e-06	0.123454	0.0522086	0.0180485
CD207	PKOA	rs10874392	T	C	T	C	1	83538686	FALSE	FALSE	FALSE	TRUE	TRUE	TRUE	-0.025	0.0054	3.5e-06	0.0112811	0.0104965	0.282487
IL25	PKOA	rs62049907	A	C	A	C	16	84200875	FALSE	FALSE	FALSE	TRUE	TRUE	TRUE	-0.16	0.028	2.2e-08	-0.0228005	0.0205932	0.268216
CDH12	PKOA	rs113652541	A	G	A	G	15	53281495	FALSE	FALSE	FALSE	TRUE	TRUE	TRUE	0.17	0.035	1.1e-06	0.0314669	0.135083	0.815804
KIF23	PKOA	rs113835939	C	A	C	A	2	30432587	FALSE	FALSE	FALSE	TRUE	TRUE	TRUE	0.13	0.026	2.5e-06	0.00151044	0.0260736	0.953804
MEPE	PKOA	rs11728405	A	G	A	G	4	187150637	FALSE	FALSE	FALSE	TRUE	TRUE	TRUE	0.087	0.019	8.7e-06	0.0108701	0.0202742	0.59185
PSMA1	PKOA	rs188904277	A	G	A	G	6	41053109	FALSE	FALSE	FALSE	TRUE	TRUE	TRUE	-0.11	0.017	5.4e-10	0.013215	0.0582595	0.820556
ENPP7	PKOA	rs58026341	T	C	T	C	4	47847342	FALSE	FALSE	FALSE	TRUE	TRUE	TRUE	-0.2	0.043	2.1e-06	-0.00316342	0.022071	0.88603
CXCL9	PKOA	rs7070293	T	C	T	C	10	46638209	FALSE	FALSE	FALSE	TRUE	TRUE	TRUE	0.07	0.016	8.2e-06	-0.0141723	0.0140379	0.3127
C5	PKOA	rs112316293	A	G	A	G	12	25231249	FALSE	FALSE	FALSE	TRUE	TRUE	TRUE	-0.06	0.013	9.2e-06	-0.19059	0.134103	0.155252
UBE2I	PKOA	rs78776371	G	T	G	T	4	44185769	FALSE	FALSE	FALSE	TRUE	TRUE	TRUE	0.11	0.024	5.5e-06	-0.0361156	0.0301927	0.23163
FGR	PKOA	rs186443270	T	C	T	C	2	39263530	FALSE	FALSE	FALSE	TRUE	TRUE	TRUE	0.28	0.059	1.9e-06	0.00569477	0.0259307	0.826171
IGFBP6	PKOA	rs140975647	T	C	T	C	11	73335181	FALSE	FALSE	FALSE	TRUE	TRUE	TRUE	-0.1	0.022	9.2e-06	0.0813723	0.0563734	0.148893
TNFRSF4	PKOA	rs137929914	C	T	C	T	3	9663865	FALSE	FALSE	FALSE	TRUE	TRUE	TRUE	-0.067	0.014	5.1e-06	0.0113249	0.0265087	0.669223
LCORL	PKOA	rs61832515	G	A	G	A	1	241041698	FALSE	FALSE	FALSE	TRUE	TRUE	TRUE	0.16	0.032	7.5e-07	-0.0581391	0.0457937	0.204232
TBK1	PKOA	rs12712785	T	C	T	C	2	41578810	FALSE	FALSE	FALSE	TRUE	TRUE	TRUE	0.043	0.0091	2.3e-06	-0.00741176	0.0135939	0.585596
NPPA	PKOA	rs117214571	A	G	A	G	19	13437079	FALSE	FALSE	FALSE	TRUE	TRUE	TRUE	0.11	0.021	6.6e-07	-0.014599	0.0166629	0.380956
UNC5D	PKOA	rs76974214	C	T	C	T	15	94542143	FALSE	FALSE	FALSE	TRUE	TRUE	TRUE	-0.11	0.024	5e-06	0.0062216	0.0448964	0.889785
YWHAZ	PKOA	rs711264	T	C	T	C	6	90510836	FALSE	FALSE	FALSE	TRUE	TRUE	TRUE	0.07	0.015	5.5e-06	0.00971102	0.0112716	0.388935
PAPPA	PKOA	rs10253374	T	C	T	C	7	30913434	FALSE	FALSE	FALSE	TRUE	TRUE	TRUE	0.048	0.01	4.9e-06	-0.0146196	0.0113169	0.196412
HPGD	PKOA	rs73089937	A	G	A	G	5	44326502	FALSE	FALSE	FALSE	TRUE	TRUE	TRUE	0.064	0.014	3.2e-06	0.0403615	0.0366318	0.270542
IL25	PKOA	rs4674969	C	T	C	T	2	225077305	FALSE	FALSE	FALSE	TRUE	TRUE	TRUE	-0.033	0.0073	9.3e-06	-0.0165297	0.0106703	0.121348
IL1RL1	PKOA	rs17748935	C	T	C	T	10	122639732	FALSE	FALSE	FALSE	TRUE	TRUE	TRUE	0.14	0.031	8.5e-06	-0.11554	0.0540856	0.0326588
RBM39	PKOA	rs61982409	A	G	A	G	14	93891268	FALSE	FALSE	FALSE	TRUE	TRUE	TRUE	-0.088	0.019	6.9e-06	0.000946222	0.0167738	0.955015
HPX	PKOA	rs73705741	G	A	G	A	8	127161687	FALSE	FALSE	FALSE	TRUE	TRUE	TRUE	-0.23	0.051	6.9e-06	0.0279019	0.0648928	0.667218
ANGPTL3	PKOA	rs6000686	A	G	A	G	22	37356120	FALSE	FALSE	FALSE	TRUE	TRUE	TRUE	0.027	0.0059	7.1e-06	0.0160629	0.010632	0.130838
P4HB	PKOA	rs116908860	T	C	T	C	13	51788570	FALSE	FALSE	FALSE	TRUE	TRUE	TRUE	-0.064	0.014	3.6e-06	-0.0125142	0.026269	0.6338
TK1	PKOA	rs112779675	G	A	G	A	7	99694749	FALSE	FALSE	FALSE	TRUE	TRUE	TRUE	0.098	0.021	6e-06	0.00570606	0.0570087	0.920272
TGFBR2	PKOA	rs149923162	A	C	A	C	6	86714024	FALSE	FALSE	FALSE	TRUE	TRUE	TRUE	0.19	0.037	7.7e-07	-0.102295	0.0489644	0.0366927
VEGFD	PKOA	rs1147408	C	T	C	T	18	65163318	FALSE	FALSE	FALSE	TRUE	TRUE	TRUE	0.029	0.0063	6.9e-06	0.000309234	0.0115858	0.978706
PROC	PKOA	rs74907279	T	C	T	C	12	24409771	FALSE	FALSE	FALSE	TRUE	TRUE	TRUE	-0.063	0.014	8.5e-06	-0.0218073	0.0320156	0.49578
CAPG	PKOA	rs7935823	G	A	G	A	11	123520524	FALSE	FALSE	FALSE	TRUE	TRUE	TRUE	-0.06	0.013	8.3e-06	-0.00769156	0.0108352	0.477786
BCL2A1	PKOA	rs2428290	T	C	T	C	7	117044380	FALSE	FALSE	FALSE	TRUE	TRUE	TRUE	-0.023	0.0048	2.6e-06	0.0223195	0.0107521	0.0379105
AIMP1	PKOA	rs146192528	A	G	A	G	15	79309400	FALSE	FALSE	FALSE	TRUE	TRUE	TRUE	0.18	0.038	1.7e-06	-0.0033163	0.0732471	0.963888
GREM1	PKOA	rs76307414	C	T	C	T	3	188090828	FALSE	FALSE	FALSE	TRUE	TRUE	TRUE	0.15	0.032	6e-06	-0.0226857	0.0545588	0.677554
TBK1	PKOA	rs41529545	C	A	C	A	5	3108023	FALSE	FALSE	FALSE	TRUE	TRUE	TRUE	0.09	0.017	1.3e-07	-0.0432041	0.0417636	0.300907
IL17B	PKOA	rs118046467	C	T	C	T	13	95279348	FALSE	FALSE	FALSE	TRUE	TRUE	TRUE	-0.068	0.013	1.1e-07	0.102701	0.0465147	0.027249
IL12RB2	PKOA	rs117972921	T	G	T	G	12	132148386	FALSE	FALSE	FALSE	TRUE	TRUE	TRUE	0.16	0.034	6.7e-06	0.0288717	0.0465943	0.535494
F10	PKOA	rs143831390	T	C	T	C	6	161412584	FALSE	FALSE	FALSE	TRUE	TRUE	TRUE	-0.081	0.017	3.2e-06	-0.0084275	0.0771214	0.912984
MAPK12	PKOA	rs17683860	G	T	G	T	8	118787641	FALSE	FALSE	FALSE	TRUE	TRUE	TRUE	0.043	0.0095	8e-06	0.0359081	0.0252126	0.154385
LRRTM3	PKOA	rs4682079	T	C	T	C	3	112038595	FALSE	FALSE	FALSE	TRUE	TRUE	TRUE	0.028	0.0061	8.9e-06	0.0103226	0.0108296	0.340496
DAPK2	PKOA	rs6478243	C	T	C	T	9	116533794	FALSE	FALSE	FALSE	TRUE	TRUE	TRUE	-0.046	0.01	8.8e-06	0.0218803	0.0110568	0.0478267
INHBA	PKOA	rs4823631	T	C	T	C	22	47334353	FALSE	FALSE	FALSE	TRUE	TRUE	TRUE	0.11	0.025	8.1e-06	-0.00563725	0.0104635	0.590058
CLIC1	PKOA	rs797871	C	T	C	T	19	23510837	FALSE	FALSE	FALSE	TRUE	TRUE	TRUE	-0.056	0.012	4.8e-06	-0.00390274	0.0111422	0.726138
IL5	PKOA	rs79928765	T	C	T	C	22	48299162	FALSE	FALSE	FALSE	TRUE	TRUE	TRUE	0.09	0.019	2.9e-06	0.0466603	0.0445159	0.29456
H2AC25	PKOA	rs79181231	C	T	C	T	8	118499761	FALSE	FALSE	FALSE	TRUE	TRUE	TRUE	0.21	0.043	1.1e-06	-0.0401577	0.0259533	0.121789
MSN	PKOA	rs1244988	C	T	C	T	1	214842649	FALSE	FALSE	FALSE	TRUE	TRUE	TRUE	0.039	0.0083	4.1e-06	0.0040215	0.010446	0.700253
LDLR	PKOA	rs7936167	C	T	C	T	11	40134509	FALSE	FALSE	FALSE	TRUE	TRUE	TRUE	0.048	0.01	6.5e-06	0.0230365	0.0163525	0.15891
PDGFC	PKOA	rs35945330	G	A	G	A	8	81904129	FALSE	FALSE	FALSE	TRUE	TRUE	TRUE	0.17	0.037	6e-06	-0.108882	0.0738947	0.140622
BGLAP	PKOA	rs77227444	T	C	T	C	1	110086847	FALSE	FALSE	FALSE	TRUE	TRUE	TRUE	0.13	0.03	9.9e-06	0.0270867	0.0288474	0.34775
S100A12	PKOA	rs9751151	A	G	A	G	2	104710391	FALSE	FALSE	FALSE	TRUE	TRUE	TRUE	0.15	0.034	9.4e-06	-0.0464944	0.0236857	0.0496489
BPI	PKOA	rs117895563	T	G	T	G	14	92192568	FALSE	FALSE	FALSE	TRUE	TRUE	TRUE	0.63	0.12	1.9e-07	-0.00221663	0.0417315	0.957639
CCL1	PKOA	rs2306933	T	C	T	C	15	29128851	FALSE	FALSE	FALSE	TRUE	TRUE	TRUE	-0.069	0.015	4.7e-06	-0.0230308	0.0200797	0.251395
CSF1	PKOA	rs9855003	C	T	C	T	3	165091550	FALSE	FALSE	FALSE	TRUE	TRUE	TRUE	0.03	0.0067	9.6e-06	-0.00123921	0.0110892	0.911023
CCL20	PKOA	rs17865697	T	C	T	C	2	234037240	FALSE	FALSE	FALSE	TRUE	TRUE	TRUE	0.14	0.028	1.1e-06	0.0566174	0.0548573	0.302032
POMC	PKOA	rs77887200	C	T	C	T	1	243773423	FALSE	FALSE	FALSE	TRUE	TRUE	TRUE	0.091	0.019	1.3e-06	0.0407045	0.028091	0.147332
LAYN	PKOA	rs80318999	A	G	A	G	2	212912970	FALSE	FALSE	FALSE	TRUE	TRUE	TRUE	-0.12	0.025	2.7e-06	-0.104994	0.0782327	0.179573
CCL18	PKOA	rs11727570	A	G	A	G	4	188010671	FALSE	FALSE	FALSE	TRUE	TRUE	TRUE	0.059	0.013	5.1e-06	-0.00254329	0.0152861	0.867858
ARID3A	PKOA	rs77800934	G	T	G	T	19	39925231	FALSE	FALSE	FALSE	TRUE	TRUE	TRUE	0.07	0.015	3.3e-06	-0.00335629	0.0163692	0.837544
ICAM2	PKOA	rs74365623	C	T	C	T	18	37362408	FALSE	FALSE	FALSE	TRUE	TRUE	TRUE	-0.043	0.0094	8.4e-06	0.0111579	0.0174604	0.522796
TNFRSF12A	PKOA	rs184969050	A	G	A	G	3	195218866	FALSE	FALSE	FALSE	TRUE	TRUE	TRUE	0.14	0.029	1.7e-06	0.0350867	0.0324715	0.279902
LMAN2	PKOA	rs11767692	C	T	C	T	7	53072462	FALSE	FALSE	FALSE	TRUE	TRUE	TRUE	0.045	0.0092	1.8e-06	-0.00458233	0.0145575	0.752932
INS	PKOA	rs142579962	C	T	C	T	21	18821190	FALSE	FALSE	FALSE	TRUE	TRUE	TRUE	0.21	0.041	7.6e-07	-0.0659534	0.0547728	0.228541
PLAT	PKOA	rs34701345	C	T	C	T	15	75875144	FALSE	FALSE	FALSE	TRUE	TRUE	TRUE	0.1	0.022	4.6e-06	-0.00257338	0.0199709	0.897471
IL5	PKOA	rs116008999	C	A	C	A	6	45842208	FALSE	FALSE	FALSE	TRUE	TRUE	TRUE	0.13	0.028	8.3e-06	0.0742487	0.0340802	0.0293582
CCL1	PKOA	rs78493127	C	T	C	T	3	194498003	FALSE	FALSE	FALSE	TRUE	TRUE	TRUE	-0.075	0.015	9.7e-07	0.0193515	0.0209176	0.354899
NID2	PKOA	rs72684759	T	C	T	C	14	21421404	FALSE	FALSE	FALSE	TRUE	TRUE	TRUE	-0.041	0.0086	2.1e-06	0.00558788	0.0199093	0.778965
IL10	PKOA	rs116279686	G	A	G	A	2	192220683	FALSE	FALSE	FALSE	TRUE	TRUE	TRUE	0.081	0.018	8e-06	-0.000154104	0.0566268	0.997829
TXNDC12	PKOA	rs73078357	C	T	C	T	3	48658401	FALSE	FALSE	FALSE	TRUE	TRUE	TRUE	0.07	0.011	1.2e-10	0.00756685	0.0127011	0.551332
IFNA7	PKOA	rs111263934	C	T	C	T	4	6001465	FALSE	FALSE	FALSE	TRUE	TRUE	TRUE	0.15	0.033	5.6e-06	-0.0358426	0.0314629	0.25462
PDE4D	PKOA	rs73210932	A	G	A	G	12	114022797	FALSE	FALSE	FALSE	TRUE	TRUE	TRUE	0.087	0.019	8.2e-06	-0.0957701	0.134694	0.477072
WIF1	PKOA	rs115376296	C	T	C	T	2	229898483	FALSE	FALSE	FALSE	TRUE	TRUE	TRUE	-0.13	0.029	5.9e-06	0.0292777	0.0472506	0.535504
FAP	PKOA	rs72685667	T	C	T	C	1	113266501	FALSE	FALSE	FALSE	TRUE	TRUE	TRUE	0.1	0.023	8.2e-06	0.0570726	0.032527	0.0793232
LIN7B	PKOA	rs187905893	T	C	T	C	2	27308548	FALSE	FALSE	FALSE	TRUE	TRUE	TRUE	-0.091	0.02	7.6e-06	-0.000881789	0.0725027	0.990296
SUMO3	PKOA	rs77254336	T	C	T	C	18	69356328	FALSE	FALSE	FALSE	TRUE	TRUE	TRUE	0.15	0.032	3.2e-06	0.0492076	0.0321963	0.126423
BCL6	PKOA	rs17702672	A	G	A	G	14	89426933	FALSE	FALSE	FALSE	TRUE	TRUE	TRUE	-0.084	0.018	4.7e-06	-0.00951656	0.0166072	0.566619
NANOG	PKOA	rs74493241	A	G	A	G	16	57211	FALSE	FALSE	FALSE	TRUE	TRUE	TRUE	-0.13	0.028	9.1e-06	0.0658371	0.0607661	0.278608
IL20RA	PKOA	rs7784025	A	G	A	G	7	6242480	FALSE	FALSE	FALSE	TRUE	TRUE	TRUE	-0.087	0.019	4.5e-06	-0.0150215	0.0326244	0.645201
BMP10	PKOA	rs62331809	T	C	T	C	4	137649211	FALSE	FALSE	FALSE	TRUE	TRUE	TRUE	-0.045	0.01	8.6e-06	0.0120169	0.0221418	0.58732
BCAR3	PKOA	rs148051863	G	A	G	A	4	37327038	FALSE	FALSE	FALSE	TRUE	TRUE	TRUE	0.15	0.034	9.1e-06	-0.0623988	0.0459869	0.174818
C5	PKOA	rs117571815	A	G	A	G	1	9608924	FALSE	FALSE	FALSE	TRUE	TRUE	TRUE	-0.064	0.014	7.3e-06	0.0254813	0.0575668	0.658026
SPHK2	PKOA	rs117480526	A	G	A	G	19	53290945	FALSE	FALSE	FALSE	TRUE	TRUE	TRUE	0.07	0.016	9e-06	-0.0110782	0.0295784	0.708004
CCL8	PKOA	rs116869743	G	A	G	A	8	64817787	FALSE	FALSE	FALSE	TRUE	TRUE	TRUE	0.1	0.023	7.1e-06	0.0713712	0.142742	0.617074
THBS2	PKOA	rs74810017	T	C	T	C	9	130956299	FALSE	FALSE	FALSE	TRUE	TRUE	TRUE	0.095	0.021	7.5e-06	0.0290572	0.0239197	0.22445
NPPB	PKOA	rs74417878	C	T	C	T	18	69790501	FALSE	FALSE	FALSE	TRUE	TRUE	TRUE	0.086	0.018	3.1e-06	0.0305041	0.058354	0.601154
PPA1	PKOA	rs13122786	C	T	C	T	4	94590530	FALSE	FALSE	FALSE	TRUE	TRUE	TRUE	0.084	0.019	8.1e-06	-0.0129273	0.0104996	0.218243
TPSB2	PKOA	rs146514010	A	G	A	G	16	1245582	FALSE	FALSE	FALSE	TRUE	TRUE	TRUE	-0.33	0.068	2.1e-06	0.0411168	0.0331461	0.214801
CCL2	PKOA	rs111647633	A	G	A	G	7	3724998	FALSE	FALSE	FALSE	TRUE	TRUE	TRUE	0.32	0.068	2.6e-06	-0.0200326	0.0208207	0.335977
BIRC5	PKOA	rs12969615	C	T	C	T	18	80154386	FALSE	FALSE	FALSE	TRUE	TRUE	TRUE	0.022	0.0046	3e-06	-0.00102508	0.0104979	0.922213
KLRK1	PKOA	rs118012030	T	C	T	C	16	74354516	FALSE	FALSE	FALSE	TRUE	TRUE	TRUE	0.17	0.036	1.5e-06	-0.00362849	0.0221449	0.869848
MAP2K1	PKOA	rs143344819	G	A	G	A	2	53202323	FALSE	FALSE	FALSE	TRUE	TRUE	TRUE	-0.087	0.019	8.6e-06	-0.115001	0.0498655	0.0210975
ICAM3	PKOA	rs7682198	C	T	C	T	4	186062451	FALSE	FALSE	FALSE	TRUE	TRUE	TRUE	0.047	0.01	7.8e-06	0.00165733	0.0135125	0.902383
PFDN5	PKOA	rs35843768	C	T	C	T	3	146898704	FALSE	FALSE	FALSE	TRUE	TRUE	TRUE	0.04	0.0088	8.8e-06	-0.0132087	0.0156079	0.397395
TNFRSF1A	PKOA	rs146373634	T	G	T	G	11	77499255	FALSE	FALSE	FALSE	TRUE	TRUE	TRUE	-0.12	0.025	3.1e-06	0.011826	0.0510045	0.816646
BCL2	PKOA	rs11656129	T	C	T	C	17	4801891	FALSE	FALSE	FALSE	TRUE	TRUE	TRUE	0.18	0.036	1e-06	0.071106	0.0608248	0.242392
SHC1	PKOA	rs45448095	T	C	T	C	1	55039774	FALSE	FALSE	FALSE	TRUE	TRUE	TRUE	0.052	0.011	3.9e-06	-0.0204997	0.0173748	0.238059
IL20	PKOA	rs13089466	A	G	A	G	3	103249395	FALSE	FALSE	FALSE	TRUE	TRUE	TRUE	-0.032	0.007	5e-06	-0.0126467	0.0217811	0.56149
ACP1	PKOA	rs62301895	C	T	C	T	4	36973925	FALSE	FALSE	FALSE	TRUE	TRUE	TRUE	-0.1	0.022	5.6e-06	0.0175459	0.0110122	0.111091
PIK3CG	PKOA	rs2608012	T	C	T	C	12	52251402	FALSE	FALSE	FALSE	TRUE	TRUE	TRUE	0.039	0.0082	2.8e-06	-0.0110254	0.0107834	0.306569
C6	PKOA	rs8081500	C	A	C	A	17	29056989	FALSE	FALSE	FALSE	TRUE	TRUE	TRUE	-0.19	0.036	3.9e-07	0.0487461	0.0435339	0.262829
MAPK8	PKOA	rs116134075	G	A	G	A	5	78640659	FALSE	FALSE	FALSE	TRUE	TRUE	TRUE	0.15	0.033	4e-06	0.0224939	0.0410141	0.583387
PDE4D	PKOA	rs1419309	A	G	A	G	1	223659779	FALSE	FALSE	FALSE	TRUE	TRUE	TRUE	0.026	0.0057	7e-06	-0.00098397	0.0104296	0.924836
BGN	PKOA	rs2082535	C	T	C	T	4	35873360	FALSE	FALSE	FALSE	TRUE	TRUE	TRUE	-0.21	0.045	5.2e-06	-0.0124418	0.0229918	0.588411
EIF4EBP2	PKOA	rs56192457	T	C	T	C	9	83018325	FALSE	FALSE	FALSE	TRUE	TRUE	TRUE	-0.091	0.02	5.1e-06	0.0250263	0.0322631	0.437928
NOTCH1	PKOA	rs145236762	T	C	T	C	1	99351422	FALSE	FALSE	FALSE	TRUE	TRUE	TRUE	0.062	0.013	3e-06	0.0700234	0.062681	0.263934
JAM2	PKOA	rs78800336	G	T	G	T	4	188490286	FALSE	FALSE	FALSE	TRUE	TRUE	TRUE	0.03	0.0063	3.1e-06	0.00528675	0.0114109	0.643145
STX1A	PKOA	rs149675449	T	C	T	C	2	16859241	FALSE	FALSE	FALSE	TRUE	TRUE	TRUE	0.13	0.027	3.1e-06	0.0449284	0.0892912	0.614847
BGLAP	PKOA	rs183479755	A	G	A	G	7	52810012	FALSE	FALSE	FALSE	TRUE	TRUE	TRUE	0.2	0.044	3.6e-06	0.00209839	0.0334926	0.950043
CBX5	PKOA	rs889942	G	A	G	A	7	132238830	FALSE	FALSE	FALSE	TRUE	TRUE	TRUE	-0.026	0.0057	9.2e-06	0.00124438	0.0146135	0.93214
S100A9	PKOA	rs2102360	G	A	G	A	8	41831310	FALSE	FALSE	FALSE	TRUE	TRUE	TRUE	0.19	0.041	4.8e-06	-0.00941674	0.0147855	0.524198
EREG	PKOA	rs4687529	C	T	C	T	3	194192146	FALSE	FALSE	FALSE	TRUE	TRUE	TRUE	0.04	0.0083	1.5e-06	-0.00890925	0.0115785	0.441617
KLRK1	PKOA	rs13161296	T	C	T	C	5	86617233	FALSE	FALSE	FALSE	TRUE	TRUE	TRUE	0.094	0.021	8.5e-06	0.000517064	0.0324701	0.987295
RB1	PKOA	rs7068115	C	T	C	T	10	122024266	FALSE	FALSE	FALSE	TRUE	TRUE	TRUE	-0.039	0.0079	1.1e-06	-0.0222825	0.0127252	0.0799374
PLAT	PKOA	rs72907976	A	G	A	G	11	47544680	FALSE	FALSE	FALSE	TRUE	TRUE	TRUE	-0.087	0.019	4.9e-06	0.0172855	0.0199074	0.385233
EPO	PKOA	rs114906076	T	C	T	C	1	171440374	FALSE	FALSE	FALSE	TRUE	TRUE	TRUE	-0.13	0.03	8.5e-06	0.0204677	0.0233688	0.381109
FGF10	PKOA	rs66577627	T	C	T	C	3	13877860	FALSE	FALSE	FALSE	TRUE	TRUE	TRUE	-0.054	0.011	5.5e-07	0.0276891	0.0148382	0.0620312
MRC1	PKOA	rs2240391	T	C	T	C	7	101614657	FALSE	FALSE	FALSE	TRUE	TRUE	TRUE	-0.038	0.0085	9.5e-06	0.00850901	0.0145255	0.55801
CLIC1	PKOA	rs2426288	T	C	T	C	20	51198771	FALSE	FALSE	FALSE	TRUE	TRUE	TRUE	0.11	0.024	2.4e-06	0.00510307	0.0191193	0.789542
NRXN1	PKOA	rs55707323	A	G	A	G	1	235442248	FALSE	FALSE	FALSE	TRUE	TRUE	TRUE	-0.098	0.022	8.1e-06	-0.0647303	0.0690158	0.348292
S100A12	PKOA	rs117782780	G	A	G	A	11	129705279	FALSE	FALSE	FALSE	TRUE	TRUE	TRUE	0.15	0.031	1.6e-06	0.00172389	0.0321741	0.95727
DKK1	PKOA	rs76182473	A	C	A	C	15	87448963	FALSE	FALSE	FALSE	TRUE	TRUE	TRUE	0.17	0.037	2.8e-06	-0.035335	0.0312616	0.258349
MIA	PKOA	rs114729724	T	C	T	C	1	111790022	FALSE	FALSE	FALSE	TRUE	TRUE	TRUE	-0.072	0.015	2.9e-06	-0.00416012	0.0317262	0.895676
GFRA1	PKOA	rs11624091	T	C	T	C	14	63817749	FALSE	FALSE	FALSE	TRUE	TRUE	TRUE	-0.12	0.026	5.4e-06	-0.00816535	0.0233002	0.726007
SUMO3	PKOA	rs7708253	A	G	A	G	5	180768525	FALSE	FALSE	FALSE	TRUE	TRUE	TRUE	0.056	0.013	8.8e-06	-0.00416843	0.0173097	0.809699
ING1	PKOA	rs12494246	T	C	T	C	3	8582483	FALSE	FALSE	FALSE	TRUE	TRUE	TRUE	-0.051	0.011	7.8e-06	0.00181802	0.0106397	0.864324
CST7	PKOA	rs9490861	T	G	T	G	6	123668974	FALSE	FALSE	FALSE	TRUE	TRUE	TRUE	0.15	0.034	9.2e-06	-0.0128936	0.0280079	0.645262
LTBP4	PKOA	rs72938075	A	G	A	G	18	57528322	FALSE	FALSE	FALSE	TRUE	TRUE	TRUE	0.059	0.013	6.2e-06	-0.032381	0.0382192	0.396858
MAP2K1	PKOA	rs35134902	G	A	G	A	16	80756584	FALSE	FALSE	FALSE	TRUE	TRUE	TRUE	-0.038	0.0082	5.8e-06	0.014935	0.023769	0.529782
C1QBP	PKOA	rs12628090	T	C	T	C	22	44095751	FALSE	FALSE	FALSE	TRUE	TRUE	TRUE	-0.056	0.013	9.6e-06	-0.0120958	0.0170169	0.477202
CD59	PKOA	rs77519790	T	C	T	C	2	39940628	FALSE	FALSE	FALSE	TRUE	TRUE	TRUE	-0.028	0.0063	8.9e-06	-0.00893028	0.0155411	0.565545
EPOR	PKOA	rs11047799	C	T	C	T	12	25064415	FALSE	FALSE	FALSE	TRUE	TRUE	TRUE	-0.023	0.0051	5.4e-06	-0.0145589	0.0109739	0.184614
FCN1	PKOA	rs77967174	T	G	T	G	2	235899757	FALSE	FALSE	FALSE	TRUE	TRUE	TRUE	-0.23	0.052	8.8e-06	-0.0303436	0.0245199	0.215898
PFDN5	PKOA	rs2867608	G	A	G	A	4	79383024	FALSE	FALSE	FALSE	TRUE	TRUE	TRUE	-0.04	0.0088	7.4e-06	-0.0270543	0.0170131	0.111789
HIBADH	PKOA	rs12411013	C	T	C	T	1	5018694	FALSE	FALSE	FALSE	TRUE	TRUE	TRUE	0.037	0.0081	6.9e-06	0.0134157	0.0104663	0.199911
CAMK1	PKOA	rs12039443	G	A	G	A	1	169203052	FALSE	FALSE	FALSE	TRUE	TRUE	TRUE	0.045	0.0087	3.6e-07	0.00568574	0.0104428	0.586122
VEGFA	PKOA	rs75058665	C	A	C	A	2	224972625	FALSE	FALSE	FALSE	TRUE	TRUE	TRUE	-0.095	0.021	9.5e-06	0.0201556	0.0438789	0.645986
IL18RAP	PKOA	rs59721025	A	G	A	G	9	134823209	FALSE	FALSE	FALSE	TRUE	TRUE	TRUE	0.071	0.016	6.5e-06	0.033213	0.0258386	0.198651
CD93	PKOA	rs141237068	A	G	A	G	2	24326608	FALSE	FALSE	FALSE	TRUE	TRUE	TRUE	-0.071	0.016	5.7e-06	-0.0204109	0.0392182	0.602754
WIF1	PKOA	rs112298657	C	T	C	T	19	10243209	FALSE	FALSE	FALSE	TRUE	TRUE	TRUE	-0.063	0.014	5e-06	-0.00246937	0.0346528	0.94319
DSCAM	PKOA	rs76389331	T	G	T	G	13	35679539	FALSE	FALSE	FALSE	TRUE	TRUE	TRUE	0.13	0.024	1.5e-07	0.00137982	0.0393254	0.97201
YWHAZ	PKOA	rs7018944	G	A	G	A	9	130517962	FALSE	FALSE	FALSE	TRUE	TRUE	TRUE	-0.083	0.017	1.5e-06	0.00167973	0.0134518	0.900626
FAM3B	PKOA	rs11060014	G	A	G	A	12	128915972	FALSE	FALSE	FALSE	TRUE	TRUE	TRUE	0.038	0.0086	9.5e-06	-0.0274452	0.0134781	0.0417225
CCN6	PKOA	rs12261788	A	G	A	G	10	125199873	FALSE	FALSE	FALSE	TRUE	TRUE	TRUE	-0.063	0.014	7.7e-06	-0.0144917	0.023137	0.531089
SCT	PKOA	rs56882899	C	T	C	T	8	61353270	FALSE	FALSE	FALSE	TRUE	TRUE	TRUE	0.11	0.023	1.5e-06	0.0147026	0.0479103	0.758936
PGF	PKOA	rs55712095	T	C	T	C	1	158044639	FALSE	FALSE	FALSE	TRUE	TRUE	TRUE	0.045	0.0098	5.6e-06	-0.00124365	0.0215754	0.954034
ENPP7	PKOA	rs7225157	G	A	G	A	17	11777468	FALSE	FALSE	FALSE	TRUE	TRUE	TRUE	0.097	0.021	4.8e-06	-0.00786162	0.0123419	0.524135
CCL26	PKOA	rs11788722	G	T	G	T	9	28384542	FALSE	FALSE	FALSE	TRUE	TRUE	TRUE	0.032	0.0071	8.6e-06	0.0158965	0.010479	0.12927
PAFAH1B2	PKOA	rs4783748	G	A	G	A	16	66994096	FALSE	FALSE	FALSE	TRUE	TRUE	TRUE	0.057	0.012	4.1e-06	0.011705	0.0130617	0.370182
TYRO3	PKOA	rs35331517	T	C	T	C	4	146856313	FALSE	FALSE	FALSE	TRUE	TRUE	TRUE	-0.094	0.018	3.8e-07	-0.0176455	0.0141006	0.210788
DBNL	PKOA	rs143908499	A	C	A	C	3	4135246	FALSE	FALSE	FALSE	TRUE	TRUE	TRUE	0.064	0.014	5.9e-06	0.0326595	0.0245587	0.183566
BOC	PKOA	rs12598803	T	C	T	C	16	82742707	FALSE	FALSE	FALSE	TRUE	TRUE	TRUE	0.081	0.018	7.5e-06	0.00254331	0.0198424	0.89801
LRRTM1	PKOA	rs143332484	T	C	T	C	6	41161469	FALSE	FALSE	FALSE	TRUE	TRUE	TRUE	-0.085	0.015	2.4e-08	0.00386314	0.0592197	0.947988
FUT3	PKOA	rs6742099	G	T	G	T	2	220076244	FALSE	FALSE	FALSE	TRUE	TRUE	TRUE	-0.049	0.01	2.2e-06	0.00458248	0.01072	0.669035
CASP2	PKOA	rs1933250	T	G	T	G	1	235288175	FALSE	FALSE	FALSE	TRUE	TRUE	TRUE	0.043	0.0096	8.8e-06	0.0277945	0.0148593	0.0614115
GOT1	PKOA	rs112375654	G	T	G	T	18	11024669	FALSE	FALSE	FALSE	TRUE	TRUE	TRUE	0.13	0.026	1.4e-06	-0.0681081	0.0372802	0.0677111
GDF15	PKOA	rs9387017	G	A	G	A	6	111622803	FALSE	FALSE	FALSE	TRUE	TRUE	TRUE	0.033	0.0075	9.9e-06	-0.00104499	0.0105079	0.920782
CTSA	PKOA	rs4764822	T	C	T	C	12	101822895	FALSE	FALSE	FALSE	TRUE	TRUE	TRUE	-0.064	0.011	8.6e-09	-0.00724267	0.0116286	0.533396
LEP	PKOA	rs12213982	A	G	A	G	6	144109586	FALSE	FALSE	FALSE	TRUE	TRUE	TRUE	0.14	0.029	2e-06	0.00981773	0.013678	0.472897
XRCC6	PKOA	rs73208611	T	C	T	C	13	67773541	FALSE	FALSE	FALSE	TRUE	TRUE	TRUE	0.33	0.067	8.7e-07	-0.108885	0.0498583	0.0289701
CAPG	PKOA	rs62278650	T	C	T	C	3	157453466	FALSE	FALSE	FALSE	TRUE	TRUE	TRUE	0.18	0.04	6.3e-06	0.101221	0.0635735	0.111344
CCL26	PKOA	rs10499050	G	A	G	A	6	106094155	FALSE	FALSE	FALSE	TRUE	TRUE	TRUE	0.078	0.017	5.8e-06	-0.0213096	0.0329848	0.518252
CD177	PKOA	rs45571738	A	G	A	G	19	43353914	FALSE	FALSE	FALSE	TRUE	TRUE	TRUE	-0.13	0.026	5e-07	-0.00748245	0.0162443	0.64507
CRELD1	PKOA	rs61683069	G	A	G	A	15	81253348	FALSE	FALSE	FALSE	TRUE	TRUE	TRUE	0.051	0.0097	1.9e-07	-0.00521249	0.0139076	0.707812
SET	PKOA	rs143332484	T	C	T	C	6	41161469	FALSE	FALSE	FALSE	TRUE	TRUE	TRUE	-0.071	0.013	1.1e-07	0.00386314	0.0592197	0.947988
ICAM2	PKOA	rs77441046	A	G	A	G	4	22589027	FALSE	FALSE	FALSE	TRUE	TRUE	TRUE	-0.052	0.011	4.7e-06	0.00693032	0.0260385	0.790118
STX1A	PKOA	rs117865079	T	C	T	C	15	77631068	FALSE	FALSE	FALSE	TRUE	TRUE	TRUE	0.069	0.014	2.3e-06	0.00046066	0.0208651	0.982386
FGF6	PKOA	rs75067488	C	T	C	T	1	198007585	FALSE	FALSE	FALSE	TRUE	TRUE	TRUE	0.099	0.021	4.4e-06	0.0163844	0.0223769	0.464046
CD209	PKOA	rs76385361	C	T	C	T	7	104706895	FALSE	FALSE	FALSE	TRUE	TRUE	TRUE	-0.16	0.035	4e-06	0.00424898	0.0428331	0.92098
PSME3	PKOA	rs117045022	A	G	A	G	9	135089825	FALSE	FALSE	FALSE	TRUE	TRUE	TRUE	0.15	0.032	5.8e-06	0.0379863	0.0404815	0.348058
PLK1	PKOA	rs10211623	G	A	G	A	2	183719389	FALSE	FALSE	FALSE	TRUE	TRUE	TRUE	-0.029	0.0063	5.9e-06	-0.0316478	0.0108779	0.00362176
CCL25	PKOA	rs12127086	A	G	A	G	1	164951118	FALSE	FALSE	FALSE	TRUE	TRUE	TRUE	0.27	0.059	5.3e-06	0.0350291	0.0373907	0.348841
FAS	PKOA	rs187984963	A	G	A	G	10	79312135	FALSE	FALSE	FALSE	TRUE	TRUE	TRUE	-0.12	0.025	2.3e-06	0.00966561	0.108378	0.928936
TNFRSF10A	PKOA	rs78093042	T	G	T	G	5	72014519	FALSE	FALSE	FALSE	TRUE	TRUE	TRUE	0.14	0.027	5.4e-07	0.119386	0.045895	0.00928731
NR1D1	PKOA	rs56170813	C	T	C	T	15	100132895	FALSE	FALSE	FALSE	TRUE	TRUE	TRUE	-0.03	0.0066	6.8e-06	-0.013703	0.0105597	0.1944
PSME1	PKOA	rs111287305	T	G	T	G	4	9514647	FALSE	FALSE	FALSE	TRUE	TRUE	TRUE	0.13	0.027	6.3e-06	-0.00377199	0.0537217	0.944024
MMP7	PKOA	rs11568819	A	G	A	G	11	102530902	FALSE	FALSE	FALSE	TRUE	TRUE	TRUE	0.09	0.019	3.8e-06	0.00908453	0.0215641	0.67355
SFRP1	PKOA	rs74393906	T	C	T	C	3	37632040	FALSE	FALSE	FALSE	TRUE	TRUE	TRUE	-0.22	0.045	1.3e-06	0.00137479	0.0287405	0.961848
UNC5D	PKOA	rs77704441	A	G	A	G	5	102908959	FALSE	FALSE	FALSE	TRUE	TRUE	TRUE	-0.15	0.034	5e-06	-0.0209781	0.0703233	0.765466
CTSA	PKOA	rs11736835	A	G	A	G	4	3499715	FALSE	FALSE	FALSE	TRUE	TRUE	TRUE	0.046	0.0099	4.4e-06	-0.0134399	0.0104739	0.199428
STK16	PKOA	rs113523398	T	C	T	C	21	42564932	FALSE	FALSE	FALSE	TRUE	TRUE	TRUE	0.11	0.023	1.5e-06	0.108589	0.0569541	0.0565718
FGFR2	PKOA	rs56365779	G	T	G	T	2	201302232	FALSE	FALSE	FALSE	TRUE	TRUE	TRUE	0.075	0.017	9.7e-06	0.014923	0.0181589	0.411192
PTK6	PKOA	rs188895681	A	G	A	G	4	75843367	FALSE	FALSE	FALSE	TRUE	TRUE	TRUE	0.14	0.028	2e-06	0.0128265	0.0513171	0.802629
IGFBP2	PKOA	rs2320289	C	A	C	A	4	18160481	FALSE	FALSE	FALSE	TRUE	TRUE	TRUE	0.07	0.015	5.4e-06	0.00444117	0.013872	0.748852
TXNDC12	PKOA	rs56735597	G	A	G	A	3	48727735	FALSE	FALSE	FALSE	TRUE	TRUE	TRUE	0.076	0.011	2.7e-12	0.053556	0.0168837	0.00151367
HNRNPA2B1	PKOA	rs143167654	A	G	A	G	4	56939304	FALSE	FALSE	FALSE	TRUE	TRUE	TRUE	0.31	0.066	4.2e-06	-0.0685624	0.0306828	0.0254466
SLPI	PKOA	rs116459751	T	C	T	C	5	112583288	FALSE	FALSE	FALSE	TRUE	TRUE	TRUE	0.059	0.013	7.3e-06	0.0489063	0.0439365	0.265659
IL10RB	PKOA	rs151177798	C	T	C	T	18	45410180	FALSE	FALSE	FALSE	TRUE	TRUE	TRUE	0.12	0.026	7.7e-06	-0.0161015	0.0519336	0.75653
CDNF	PKOA	rs4777191	G	T	G	T	15	69751344	FALSE	FALSE	FALSE	TRUE	TRUE	TRUE	0.034	0.0072	3.9e-06	0.00200087	0.0104538	0.848211
BID	PKOA	rs112783858	G	A	G	A	12	42040516	FALSE	FALSE	FALSE	TRUE	TRUE	TRUE	-0.053	0.011	1.8e-06	0.0146111	0.0179723	0.416229
H3C1	PKOA	rs35398721	T	C	T	C	15	25636842	FALSE	FALSE	FALSE	TRUE	TRUE	TRUE	0.052	0.011	4.6e-06	0.00609255	0.0112335	0.587573
ENO2	PKOA	rs79456854	C	T	C	T	3	15339834	FALSE	FALSE	FALSE	TRUE	TRUE	TRUE	-0.26	0.058	7.8e-06	0.0264745	0.0249126	0.287919
LSAMP	PKOA	rs186414371	G	A	G	A	11	7900432	FALSE	FALSE	FALSE	TRUE	TRUE	TRUE	-0.09	0.019	1.8e-06	-0.0175448	0.0593539	0.767538
PTPN2	PKOA	rs116223107	C	T	C	T	1	21626555	FALSE	FALSE	FALSE	TRUE	TRUE	TRUE	-0.081	0.018	6.9e-06	-0.0120097	0.0282582	0.670839
TNFSF18	PKOA	rs79155300	T	C	T	C	11	126870399	FALSE	FALSE	FALSE	TRUE	TRUE	TRUE	0.061	0.013	3.8e-06	-0.019099	0.018956	0.313673
APOE	PKOA	rs151054565	A	C	A	C	15	80124263	FALSE	FALSE	FALSE	TRUE	TRUE	TRUE	-0.051	0.011	9.3e-06	-0.0228357	0.0241022	0.343406
BMP1	PKOA	rs78367024	C	T	C	T	3	139337726	FALSE	FALSE	FALSE	TRUE	TRUE	TRUE	0.13	0.027	5e-06	-0.0856536	0.068235	0.20938
GH1	PKOA	rs7710742	G	A	G	A	5	63611593	FALSE	FALSE	FALSE	TRUE	TRUE	TRUE	0.062	0.014	5.7e-06	-0.0067609	0.0153004	0.658578
CD226	PKOA	rs118086339	T	C	T	C	6	129578291	FALSE	FALSE	FALSE	TRUE	TRUE	TRUE	0.16	0.034	3.7e-06	-0.0188312	0.0742014	0.799662
CDH2	PKOA	rs80233994	C	T	C	T	5	39575144	FALSE	FALSE	FALSE	TRUE	TRUE	TRUE	0.12	0.026	5.5e-06	-0.0661661	0.181831	0.715942
COL8A1	PKOA	rs12742541	G	A	G	A	1	41632411	FALSE	FALSE	FALSE	TRUE	TRUE	TRUE	0.33	0.072	5.2e-06	-0.0177624	0.0458255	0.698305
SIRT2	PKOA	rs115049784	T	C	T	C	1	167851472	FALSE	FALSE	FALSE	TRUE	TRUE	TRUE	0.12	0.027	6.1e-06	0.00507353	0.0179114	0.77698
N6AMT1	PKOA	rs9661248	T	C	T	C	1	244771371	FALSE	FALSE	FALSE	TRUE	TRUE	TRUE	0.037	0.0077	1.9e-06	-0.000644468	0.014992	0.965711
FN1	PKOA	rs11227259	C	T	C	T	11	65691933	FALSE	FALSE	FALSE	TRUE	TRUE	TRUE	-0.028	0.0061	5.8e-06	0.0212798	0.0105266	0.0432265
KLK12	PKOA	rs2749476	C	T	C	T	14	95400425	FALSE	FALSE	FALSE	TRUE	TRUE	TRUE	-0.13	0.03	9.6e-06	-0.05946	0.046895	0.20482
ANXA5	PKOA	rs78862758	C	T	C	T	5	153848186	FALSE	FALSE	FALSE	TRUE	TRUE	TRUE	0.061	0.012	5.3e-07	-0.0219904	0.0146635	0.133699
PLA2G7	PKOA	rs77415349	T	C	T	C	5	14503990	FALSE	FALSE	FALSE	TRUE	TRUE	TRUE	0.11	0.024	5.2e-06	-0.00369274	0.0452251	0.934923
ACY1	PKOA	rs1508065	G	A	G	A	11	95048683	FALSE	FALSE	FALSE	TRUE	TRUE	TRUE	-0.12	0.027	5.3e-06	0.019501	0.0228427	0.393267
CAMK2A	PKOA	rs117520563	A	G	A	G	6	143985778	FALSE	FALSE	FALSE	TRUE	TRUE	TRUE	0.16	0.033	7.7e-07	-0.0323302	0.0474266	0.495435
DDR1	PKOA	rs13300706	C	T	C	T	9	10146767	FALSE	FALSE	FALSE	TRUE	TRUE	TRUE	-0.035	0.0076	6.5e-06	-0.0138246	0.0146739	0.346129
MICA	PKOA	rs1063631	C	T	C	T	6	31410610	FALSE	FALSE	FALSE	TRUE	TRUE	TRUE	-0.27	0.014	4.9e-60	0.00977143	0.011009	0.374765
MMP10	PKOA	rs7013590	A	G	A	G	8	4112015	FALSE	FALSE	FALSE	TRUE	TRUE	TRUE	0.067	0.015	9e-06	0.00899456	0.0111568	0.420128
PI3	PKOA	rs78472820	A	G	A	G	21	32474426	FALSE	FALSE	FALSE	TRUE	TRUE	TRUE	-0.072	0.016	8.7e-06	-0.0360967	0.0180274	0.0452501
CTSZ	PKOA	rs4889799	T	C	T	C	17	79911459	FALSE	FALSE	FALSE	TRUE	TRUE	TRUE	-0.031	0.0067	5.1e-06	0.0121921	0.010511	0.246075
PCSK7	PKOA	rs76106712	G	T	G	T	3	31429502	FALSE	FALSE	FALSE	TRUE	TRUE	TRUE	-0.38	0.085	9.4e-06	-0.0419062	0.0286232	0.143177
RPS3A	PKOA	rs76901951	T	C	T	C	7	70623593	FALSE	FALSE	FALSE	TRUE	TRUE	TRUE	0.24	0.05	2.2e-06	0.0262071	0.0442564	0.55374
PIK3CG	PKOA	rs12156072	A	G	A	G	8	41783139	FALSE	FALSE	FALSE	TRUE	TRUE	TRUE	0.039	0.0083	3.1e-06	-0.015471	0.0105064	0.140877
UBE2L3	PKOA	rs13147656	G	A	G	A	4	174938461	FALSE	FALSE	FALSE	TRUE	TRUE	TRUE	0.04	0.0089	8.8e-06	-0.0267108	0.0133528	0.045459
FGR	PKOA	rs80312073	A	G	A	G	10	11761392	FALSE	FALSE	FALSE	TRUE	TRUE	TRUE	0.25	0.052	1.6e-06	0.014309	0.0208218	0.491948
BIRC3	PKOA	rs188569832	G	A	G	A	16	3327680	FALSE	FALSE	FALSE	TRUE	TRUE	TRUE	0.081	0.017	1.9e-06	-0.00292453	0.0311202	0.925129
FGF7	PKOA	rs79229563	T	C	T	C	6	126753268	FALSE	FALSE	FALSE	TRUE	TRUE	TRUE	-0.1	0.022	5.3e-06	0.0363528	0.0261763	0.164903
RET	PKOA	rs116914895	A	G	A	G	10	126511154	FALSE	FALSE	FALSE	TRUE	TRUE	TRUE	0.23	0.047	1.1e-06	-0.000152997	0.0396955	0.996925
HIBADH	PKOA	rs117516860	T	G	T	G	9	23821800	FALSE	FALSE	FALSE	TRUE	TRUE	TRUE	-0.045	0.0099	5.3e-06	0.00520963	0.0126973	0.68159
GCKR	PKOA	rs9850039	T	G	T	G	3	21673003	FALSE	FALSE	FALSE	TRUE	TRUE	TRUE	0.027	0.006	6.5e-06	-0.0278088	0.0118226	0.0186642
RSPO4	PKOA	rs543471963	A	G	A	G	7	76648577	FALSE	FALSE	FALSE	TRUE	TRUE	TRUE	0.087	0.019	6.9e-06	0.0202253	0.0479394	0.673102
EFNA4	PKOA	rs3889566	C	T	C	T	7	156130459	FALSE	FALSE	FALSE	TRUE	TRUE	TRUE	0.055	0.012	2.7e-06	0.00947178	0.0140638	0.500638
VEGFD	PKOA	rs7629233	T	C	T	C	3	5075178	FALSE	FALSE	FALSE	TRUE	TRUE	TRUE	-0.036	0.0081	9.4e-06	-0.00429459	0.0125949	0.73312
FGF7	PKOA	rs148044893	C	T	C	T	1	188619461	FALSE	FALSE	FALSE	TRUE	TRUE	TRUE	0.15	0.032	2.4e-06	0.0395817	0.0401875	0.32466
UCHL1	PKOA	rs79257747	G	T	G	T	16	58900518	FALSE	FALSE	FALSE	TRUE	TRUE	TRUE	0.05	0.01	1.8e-06	-0.0109213	0.0210894	0.604558
BST1	PKOA	rs73193774	T	C	T	C	21	31356878	FALSE	FALSE	FALSE	TRUE	TRUE	TRUE	-0.098	0.022	8.4e-06	-0.0211064	0.0257677	0.412727
CRTAM	PKOA	rs1865462	T	C	T	C	7	157845270	FALSE	FALSE	FALSE	TRUE	TRUE	TRUE	0.083	0.017	1e-06	-0.000562588	0.0209961	0.978623
CD48	PKOA	rs56138346	C	T	C	T	6	139237429	FALSE	FALSE	FALSE	TRUE	TRUE	TRUE	0.077	0.017	4.9e-06	-0.00717257	0.041643	0.863249
PDE7A	PKOA	rs4770345	A	G	A	G	13	22937486	FALSE	FALSE	FALSE	TRUE	TRUE	TRUE	0.055	0.012	5.7e-06	-0.00777633	0.0191364	0.684477
PSPN	PKOA	rs16920915	C	T	C	T	11	30548940	FALSE	FALSE	FALSE	TRUE	TRUE	TRUE	0.097	0.018	6.2e-08	0.0179639	0.030629	0.557539
SMPDL3A	PKOA	rs9813688	A	G	A	G	3	42390778	FALSE	FALSE	FALSE	TRUE	TRUE	TRUE	-0.045	0.0099	7.3e-06	-0.0117588	0.0119215	0.323958
ECE1	PKOA	rs35435955	T	G	T	G	4	185628376	FALSE	FALSE	FALSE	TRUE	TRUE	TRUE	0.027	0.0056	2.8e-06	0.00571573	0.0119199	0.631574
CST6	PKOA	rs181276748	C	T	C	T	7	139070520	FALSE	FALSE	FALSE	TRUE	TRUE	TRUE	-0.15	0.031	1.8e-06	0.0198922	0.062308	0.749533
LYZ	PKOA	rs147754903	T	C	T	C	13	109491538	FALSE	FALSE	FALSE	TRUE	TRUE	TRUE	0.069	0.015	5.7e-06	-0.0113222	0.0451041	0.801795
HJV	PKOA	rs113401670	T	C	T	C	15	53382997	FALSE	FALSE	FALSE	TRUE	TRUE	TRUE	-0.11	0.023	4.6e-06	0.0273106	0.0237881	0.250937
F11	PKOA	rs7121204	C	T	C	T	11	103005182	FALSE	FALSE	FALSE	TRUE	TRUE	TRUE	0.058	0.011	2.3e-07	-0.0200779	0.0386315	0.603252
LRP1	PKOA	rs2082535	C	T	C	T	4	35873360	FALSE	FALSE	FALSE	TRUE	TRUE	TRUE	-0.12	0.024	3.8e-07	-0.0124418	0.0229918	0.588411
FAM107B	PKOA	rs6838261	C	T	C	T	4	7623685	FALSE	FALSE	FALSE	TRUE	TRUE	TRUE	0.063	0.014	8.6e-06	0.00357276	0.0108324	0.741534
BID	PKOA	rs6090704	A	G	A	G	20	47601460	FALSE	FALSE	FALSE	TRUE	TRUE	TRUE	0.064	0.014	5.9e-06	0.00160588	0.0283884	0.954889
CD80	PKOA	rs77036225	A	G	A	G	19	50800284	FALSE	FALSE	FALSE	TRUE	TRUE	TRUE	-0.034	0.0074	7.2e-06	0.00116758	0.0119097	0.921903
FGF20	PKOA	rs9442863	G	T	G	T	6	72878913	FALSE	FALSE	FALSE	TRUE	TRUE	TRUE	0.042	0.0094	9.9e-06	-0.0249874	0.0132019	0.0583956
LUM	PKOA	rs74548265	C	T	C	T	11	85656953	FALSE	FALSE	FALSE	TRUE	TRUE	TRUE	-0.08	0.016	3.9e-07	0.0210507	0.0402253	0.600752
SMOC1	PKOA	rs78398386	T	C	T	C	18	45439679	FALSE	FALSE	FALSE	TRUE	TRUE	TRUE	0.085	0.017	1.5e-06	0.0366135	0.0239512	0.126345
BIRC3	PKOA	rs62464190	G	A	G	A	7	34483713	FALSE	FALSE	FALSE	TRUE	TRUE	TRUE	-0.052	0.011	1.7e-06	-0.0156508	0.0222427	0.481658
CD33	PKOA	rs2455072	T	G	T	G	19	51263034	FALSE	FALSE	FALSE	TRUE	TRUE	TRUE	-0.065	0.013	5.6e-07	-0.0135377	0.0105862	0.200966
VEGFC	PKOA	rs144890440	G	A	G	A	3	194329020	FALSE	FALSE	FALSE	TRUE	TRUE	TRUE	0.027	0.0058	5.2e-06	-0.00762311	0.0110584	0.490603
SFN	PKOA	rs17647253	G	A	G	A	15	51199510	FALSE	FALSE	FALSE	TRUE	TRUE	TRUE	0.057	0.013	9.6e-06	-0.00703464	0.0231111	0.760836
MMP14	PKOA	rs75052926	A	C	A	C	5	81696150	FALSE	FALSE	FALSE	TRUE	TRUE	TRUE	0.24	0.052	4.1e-06	-0.0138768	0.0241418	0.565424
FYN	PKOA	rs75072142	G	A	G	A	15	38896408	FALSE	FALSE	FALSE	TRUE	TRUE	TRUE	0.27	0.059	6.4e-06	-0.192559	0.0814296	0.0180431
DBNL	PKOA	rs114354885	A	G	A	G	1	69479050	FALSE	FALSE	FALSE	TRUE	TRUE	TRUE	0.1	0.022	2.8e-06	0.00896646	0.0279781	0.748604
EFNB1	PKOA	rs2465001	C	T	C	T	8	25281832	FALSE	FALSE	FALSE	TRUE	TRUE	TRUE	0.031	0.006	3.6e-07	0.00427936	0.01553	0.78289
SPINT2	PKOA	rs71354995	G	A	G	A	19	38301201	FALSE	FALSE	FALSE	TRUE	TRUE	TRUE	-0.091	0.0076	3.6e-29	0.00588095	0.0107742	0.585179
GRK2	PKOA	rs10831886	T	G	T	G	11	12640573	FALSE	FALSE	FALSE	TRUE	TRUE	TRUE	0.085	0.017	1.3e-06	-0.0222227	0.0122116	0.0687892
IL1RL2	PKOA	rs1421804	A	G	A	G	5	98099827	FALSE	FALSE	FALSE	TRUE	TRUE	TRUE	0.027	0.0053	3.7e-07	0.0134275	0.0104745	0.199873
HMGCR	PKOA	rs6072112	A	G	A	G	20	40735418	FALSE	FALSE	FALSE	TRUE	TRUE	TRUE	0.17	0.03	1.2e-08	-0.0467141	0.0337752	0.166638
HINT1	PKOA	rs199509087	A	C	A	C	2	37933340	FALSE	FALSE	FALSE	TRUE	TRUE	TRUE	-0.064	0.013	2.7e-06	-0.0119435	0.016842	0.478231
PSMA6	PKOA	rs72847744	C	A	C	A	6	3762018	FALSE	FALSE	FALSE	TRUE	TRUE	TRUE	0.17	0.034	4.6e-07	0.0154366	0.0496388	0.755818
EPHA5	PKOA	rs185474794	T	C	T	C	2	11643398	FALSE	FALSE	FALSE	TRUE	TRUE	TRUE	-0.24	0.052	5.4e-06	0.0372142	0.0650603	0.567325
IL27RA	PKOA	rs77221364	A	G	A	G	11	45173129	FALSE	FALSE	FALSE	TRUE	TRUE	TRUE	-0.056	0.012	9.6e-06	0.021138	0.0282616	0.454497
POMC	PKOA	rs6701355	T	C	T	C	1	81456831	FALSE	FALSE	FALSE	TRUE	TRUE	TRUE	0.071	0.015	4.6e-06	0.0189427	0.0184155	0.303655
CYCS	PKOA	rs4912736	C	T	C	T	5	140987690	FALSE	FALSE	FALSE	TRUE	TRUE	TRUE	-0.048	0.01	3.9e-06	-0.0142377	0.0116448	0.221453
IL16	PKOA	rs12186808	G	T	G	T	5	86154661	FALSE	FALSE	FALSE	TRUE	TRUE	TRUE	-0.045	0.0092	1.3e-06	-0.00107028	0.0160089	0.946697
CD22	PKOA	rs113959958	A	G	A	G	5	32114443	FALSE	FALSE	FALSE	TRUE	TRUE	TRUE	-0.086	0.019	5.2e-06	-0.0738403	0.0484001	0.127104
SPINT1	PKOA	rs34297802	T	C	T	C	19	51321984	FALSE	FALSE	FALSE	TRUE	TRUE	TRUE	0.056	0.011	5e-07	-0.0106691	0.0125603	0.395643
WFIKKN2	PKOA	rs2485256	A	G	A	G	19	5694338	FALSE	FALSE	FALSE	TRUE	TRUE	TRUE	-0.085	0.019	7.9e-06	-0.0416526	0.0218992	0.0571689
PRKCQ	PKOA	rs12719708	C	T	C	T	7	155263311	FALSE	FALSE	FALSE	TRUE	TRUE	TRUE	-0.08	0.017	5.5e-06	-0.00365395	0.014313	0.798501
TP53	PKOA	rs184294599	C	T	C	T	4	80987363	FALSE	FALSE	FALSE	TRUE	TRUE	TRUE	0.1	0.023	6.4e-06	0.0624541	0.0443111	0.158704
PPIE	PKOA	rs59128993	C	T	C	T	16	81128836	FALSE	FALSE	FALSE	TRUE	TRUE	TRUE	-0.083	0.018	7.1e-06	-0.0118544	0.0207091	0.567034
CHEK2	PKOA	rs78669351	A	G	A	G	1	87778540	FALSE	FALSE	FALSE	TRUE	TRUE	TRUE	0.21	0.047	5.8e-06	0.0800703	0.0570321	0.160333
PDGFC	PKOA	rs17545059	A	G	A	G	10	71245280	FALSE	FALSE	FALSE	TRUE	TRUE	TRUE	0.048	0.011	8e-06	0.0165223	0.0143338	0.249043
LTA	PKOA	rs148019994	A	C	A	C	5	5618149	FALSE	FALSE	FALSE	TRUE	TRUE	TRUE	0.11	0.024	7.8e-06	0.0136817	0.0787097	0.862003
PRSS1	PKOA	rs9866821	A	G	A	G	3	2023275	FALSE	FALSE	FALSE	TRUE	TRUE	TRUE	0.05	0.011	3e-06	-0.0136132	0.0139999	0.330861
TFPI	PKOA	rs57271745	A	G	A	G	4	14722435	FALSE	FALSE	FALSE	TRUE	TRUE	TRUE	-0.031	0.0067	5.1e-06	0.0280245	0.0120179	0.0197061
TGFB2	PKOA	rs9327100	G	A	G	A	5	119366180	FALSE	FALSE	FALSE	TRUE	TRUE	TRUE	0.094	0.02	4.8e-06	-0.0135412	0.0183367	0.460224
BCL2L1	PKOA	rs62348952	T	C	T	C	4	186498712	FALSE	FALSE	FALSE	TRUE	TRUE	TRUE	0.048	0.009	1.4e-07	-0.00733964	0.0155608	0.637159
NBL1	PKOA	rs1463655	T	C	T	C	4	120468033	FALSE	FALSE	FALSE	TRUE	TRUE	TRUE	-0.075	0.017	9.4e-06	-0.00973909	0.0105734	0.357003
FGF18	PKOA	rs5996749	T	C	T	C	22	24704499	FALSE	FALSE	FALSE	TRUE	TRUE	TRUE	-0.067	0.015	5.2e-06	-0.0135039	0.0228137	0.553906
C3	PKOA	rs145521793	T	C	T	C	14	73011612	FALSE	FALSE	FALSE	TRUE	TRUE	TRUE	-0.27	0.059	4.9e-06	0.00675589	0.0226494	0.765489
ADGRG5	PKOA	rs111608586	G	A	G	A	5	107106078	FALSE	FALSE	FALSE	TRUE	TRUE	TRUE	-0.096	0.021	8.2e-06	0.0128385	0.0313164	0.681835
ADGRE5	PKOA	rs117074066	T	C	T	C	10	4811640	FALSE	FALSE	FALSE	TRUE	TRUE	TRUE	-0.096	0.018	8.7e-08	0.0389461	0.0262558	0.137986
MAP2K3	PKOA	rs6708291	T	C	T	C	2	219677102	FALSE	FALSE	FALSE	TRUE	TRUE	TRUE	0.033	0.0072	5e-06	0.0188218	0.0126453	0.136635
CFD	PKOA	rs76106712	G	T	G	T	3	31429502	FALSE	FALSE	FALSE	TRUE	TRUE	TRUE	-0.2	0.039	3e-07	-0.0419062	0.0286232	0.143177
EREG	PKOA	rs183203143	T	C	T	C	6	53625536	FALSE	FALSE	FALSE	TRUE	TRUE	TRUE	0.17	0.036	1.4e-06	-0.0197008	0.0428821	0.645934
ADAMTS1	PKOA	rs1005844	T	C	T	C	15	100119321	FALSE	FALSE	FALSE	TRUE	TRUE	TRUE	-0.032	0.007	8.7e-06	-0.0092552	0.0105894	0.382114
IFNA7	PKOA	rs187905942	T	C	T	C	2	33496722	FALSE	FALSE	FALSE	TRUE	TRUE	TRUE	0.16	0.036	8.5e-06	-0.11775	0.0603734	0.0511329
ARPP19	PKOA	rs7957465	A	G	A	G	12	115011800	FALSE	FALSE	FALSE	TRUE	TRUE	TRUE	0.038	0.0084	6.4e-06	-0.00259822	0.0106584	0.807407
AFM	PKOA	rs72937380	G	A	G	A	6	107925668	FALSE	FALSE	FALSE	TRUE	TRUE	TRUE	-0.12	0.022	2.2e-07	-0.235847	0.111811	0.0349156
EFNA4	PKOA	rs114363706	A	C	A	C	3	114276614	FALSE	FALSE	FALSE	TRUE	TRUE	TRUE	0.067	0.015	7.4e-06	0.0304302	0.0397233	0.443644
PAK5	PKOA	rs2025660	C	T	C	T	6	54028645	FALSE	FALSE	FALSE	TRUE	TRUE	TRUE	-0.028	0.0062	6.5e-06	0.0100287	0.0115085	0.38353
PPA1	PKOA	rs148022814	A	G	A	G	19	21860459	FALSE	FALSE	FALSE	TRUE	TRUE	TRUE	-0.42	0.091	3.5e-06	-0.0860385	0.112628	0.444917
C5	PKOA	rs114070024	A	C	A	C	2	35642451	FALSE	FALSE	FALSE	TRUE	TRUE	TRUE	0.075	0.017	6.6e-06	0.0129851	0.0259171	0.616355
IFNL1	PKOA	rs72922531	T	C	T	C	2	191551708	FALSE	FALSE	FALSE	TRUE	TRUE	TRUE	0.042	0.0091	5.4e-06	-0.00933529	0.0172076	0.587468
IL1RL1	PKOA	rs9634693	G	A	G	A	13	55001487	FALSE	FALSE	FALSE	TRUE	TRUE	TRUE	0.064	0.014	5.2e-06	-0.0154175	0.0149383	0.302038
CNDP2	PKOA	rs78250434	A	C	A	C	2	27173179	FALSE	FALSE	FALSE	TRUE	TRUE	TRUE	-0.045	0.0096	4.2e-06	-0.0103914	0.0157528	0.509476
UCHL1	PKOA	rs72659199	G	A	G	A	1	21582931	FALSE	FALSE	FALSE	TRUE	TRUE	TRUE	0.053	0.011	4.7e-06	0.0161926	0.0211899	0.444766
SEMA3E	PKOA	rs115619158	A	C	A	C	2	148542970	FALSE	FALSE	FALSE	TRUE	TRUE	TRUE	-0.19	0.038	1.6e-06	0.0386609	0.031511	0.219859
ITIH4	PKOA	rs142054743	A	G	A	G	15	47761254	FALSE	FALSE	FALSE	TRUE	TRUE	TRUE	-0.09	0.018	1.3e-06	-0.0147969	0.034839	0.671039
YWHAB	PKOA	rs28548107	G	A	G	A	17	43667281	FALSE	FALSE	FALSE	TRUE	TRUE	TRUE	0.07	0.013	9.7e-08	0.00393585	0.0116528	0.735545
STAB2	PKOA	rs61192924	G	A	G	A	1	189036327	FALSE	FALSE	FALSE	TRUE	TRUE	TRUE	-0.084	0.019	8.1e-06	0.0308177	0.0827415	0.709553
LY9	PKOA	rs117070283	T	C	T	C	9	23648115	FALSE	FALSE	FALSE	TRUE	TRUE	TRUE	-0.59	0.11	3e-07	0.0658134	0.124218	0.596237
TNFSF9	PKOA	rs12343856	A	G	A	G	9	14591964	FALSE	FALSE	FALSE	TRUE	TRUE	TRUE	0.11	0.023	1.8e-06	0.015612	0.0597541	0.793884
PSME1	PKOA	rs17748925	G	T	G	T	7	29079057	FALSE	FALSE	FALSE	TRUE	TRUE	TRUE	0.05	0.011	6.4e-06	-0.0212853	0.0143135	0.136995
BST1	PKOA	rs73947233	T	G	T	G	2	105930908	FALSE	FALSE	FALSE	TRUE	TRUE	TRUE	-0.11	0.022	1.8e-06	-0.00672104	0.0199114	0.735704
IL13	PKOA	rs11103515	T	G	T	G	9	134765264	FALSE	FALSE	FALSE	TRUE	TRUE	TRUE	0.055	0.012	4.9e-06	0.0548081	0.0208258	0.00849474
FCGR3B	PKOA	rs17109815	T	C	T	C	14	39772940	FALSE	FALSE	FALSE	TRUE	TRUE	TRUE	-0.13	0.03	8.1e-06	-0.0140543	0.0445997	0.752669
JAK2	PKOA	rs11874010	G	T	G	T	18	44505157	FALSE	FALSE	FALSE	TRUE	TRUE	TRUE	0.055	0.012	4e-06	-0.00306849	0.0321248	0.923903
PDGFC	PKOA	rs191824000	G	A	G	A	11	6727223	FALSE	FALSE	FALSE	TRUE	TRUE	TRUE	0.16	0.027	1.5e-08	0.023277	0.0398882	0.559518
GCKR	PKOA	rs9594185	G	A	G	A	13	37009675	FALSE	FALSE	FALSE	TRUE	TRUE	TRUE	0.068	0.013	4.3e-07	-0.00831258	0.022188	0.707926
YWHAZ	PKOA	rs4912050	C	T	C	T	1	19144168	FALSE	FALSE	FALSE	TRUE	TRUE	TRUE	-0.11	0.024	4.2e-06	-0.0149819	0.0223219	0.502109
TSLP	PKOA	rs1006883	C	T	C	T	6	1628124	FALSE	FALSE	FALSE	TRUE	TRUE	TRUE	0.025	0.0054	4.3e-06	0.00934629	0.010824	0.387875
H1-2	PKOA	rs1698897	C	T	C	T	11	19247008	FALSE	FALSE	FALSE	TRUE	TRUE	TRUE	-0.22	0.043	5.3e-07	0.00155704	0.0134105	0.907568
CD226	PKOA	rs1038143	A	G	A	G	5	180786878	FALSE	FALSE	FALSE	TRUE	TRUE	TRUE	0.036	0.008	7e-06	-0.00530579	0.0169241	0.753897
SERPINA5	PKOA	rs7694561	G	T	G	T	4	187828013	FALSE	FALSE	FALSE	TRUE	TRUE	TRUE	-0.044	0.0094	4.1e-06	-0.0301993	0.0264678	0.253877
STK17B	PKOA	rs116323786	A	G	A	G	1	16233224	FALSE	FALSE	FALSE	TRUE	TRUE	TRUE	0.23	0.048	2.4e-06	-0.0225501	0.0531666	0.671464
IL17F	PKOA	rs1233329	A	G	A	G	6	29832900	FALSE	FALSE	FALSE	TRUE	TRUE	TRUE	0.083	0.018	3.6e-06	-0.00404028	0.0972546	0.966863
IGFBP2	PKOA	rs117350379	C	T	C	T	17	45317647	FALSE	FALSE	FALSE	TRUE	TRUE	TRUE	0.18	0.04	7.6e-06	-0.0407916	0.0339254	0.229212
CRELD1	PKOA	rs3864019	G	A	G	A	3	10137962	FALSE	FALSE	FALSE	TRUE	TRUE	TRUE	-0.1	0.023	7.3e-06	-0.0221416	0.0268692	0.40991
ESM1	PKOA	rs3965969	C	T	C	T	18	65172041	FALSE	FALSE	FALSE	TRUE	TRUE	TRUE	-0.038	0.0081	3.9e-06	-0.0077428	0.0129759	0.550702
IFNG	PKOA	rs28503655	A	G	A	G	4	62967313	FALSE	FALSE	FALSE	TRUE	TRUE	TRUE	-0.13	0.025	5.8e-07	0.00870134	0.0227918	0.702629
TDGF1	PKOA	rs56227020	C	T	C	T	10	123567363	FALSE	FALSE	FALSE	TRUE	TRUE	TRUE	0.13	0.029	6.1e-06	-0.00514299	0.0127156	0.685873
LRRTM3	PKOA	rs7749532	T	C	T	C	6	97642828	FALSE	FALSE	FALSE	TRUE	TRUE	TRUE	0.035	0.0078	9.9e-06	0.0177271	0.0146049	0.224834
CDON	PKOA	rs74013244	G	A	G	A	16	26034481	FALSE	FALSE	FALSE	TRUE	TRUE	TRUE	-0.062	0.014	9.3e-06	0.0121649	0.0313859	0.698319
TK1	PKOA	rs6130620	A	C	A	C	20	44457755	FALSE	FALSE	FALSE	TRUE	TRUE	TRUE	0.025	0.0054	6.5e-06	0.000615566	0.0104972	0.953238
NAAA	PKOA	rs111316124	C	T	C	T	5	101682230	FALSE	FALSE	FALSE	TRUE	TRUE	TRUE	0.31	0.065	3.1e-06	-0.0030425	0.0574143	0.957738
BMP10	PKOA	rs11742477	T	C	T	C	5	159613689	FALSE	FALSE	FALSE	TRUE	TRUE	TRUE	0.12	0.028	9.9e-06	-0.0549549	0.0469152	0.241452
FGF12	PKOA	rs140343033	A	G	A	G	12	122193315	FALSE	FALSE	FALSE	TRUE	TRUE	TRUE	0.091	0.02	9.1e-06	-0.0248413	0.0255305	0.330552
BCAN	PKOA	rs16950114	G	A	G	A	18	6450010	FALSE	FALSE	FALSE	TRUE	TRUE	TRUE	0.075	0.016	2.5e-06	0.0365849	0.0168721	0.0301308
ACVR1B	PKOA	rs72697997	C	T	C	T	1	115202246	FALSE	FALSE	FALSE	TRUE	TRUE	TRUE	-0.053	0.01	2.3e-07	0.00962055	0.0105118	0.360078
DPP7	PKOA	rs1486937	C	T	C	T	5	1985633	FALSE	FALSE	FALSE	TRUE	TRUE	TRUE	0.022	0.0048	6.3e-06	-0.0148806	0.010437	0.153938
COL8A1	PKOA	rs146681016	A	G	A	G	13	27309154	FALSE	FALSE	FALSE	TRUE	TRUE	TRUE	0.35	0.076	5.4e-06	-0.0504468	0.0813816	0.535337
SST	PKOA	rs4760456	G	T	G	T	12	92536695	FALSE	FALSE	FALSE	TRUE	TRUE	TRUE	-0.032	0.0068	4.1e-06	-0.00912592	0.0117878	0.438822
H2AC25	PKOA	rs1409362	G	A	G	A	1	198649371	FALSE	FALSE	FALSE	TRUE	TRUE	TRUE	0.1	0.023	7.8e-06	0.0202051	0.0113558	0.0751952
CD47	PKOA	rs28374878	A	C	A	C	2	10743710	FALSE	FALSE	FALSE	TRUE	TRUE	TRUE	0.031	0.0063	1.3e-06	0.0159634	0.010605	0.132255
GP6	PKOA	rs117656859	T	C	T	C	8	112651791	FALSE	FALSE	FALSE	TRUE	TRUE	TRUE	0.14	0.032	9.6e-06	0.0572684	0.0439327	0.192388
HSP90AB1	PKOA	rs852255	T	C	T	C	20	47668883	FALSE	FALSE	FALSE	TRUE	TRUE	TRUE	0.035	0.0079	9.9e-06	-0.0298979	0.0147828	0.0431261
IL27RA	PKOA	rs56226344	A	C	A	C	16	73462247	FALSE	FALSE	FALSE	TRUE	TRUE	TRUE	-0.065	0.015	9.6e-06	0.0363917	0.0327234	0.266095
JAM2	PKOA	rs77156291	T	C	T	C	7	26959575	FALSE	FALSE	FALSE	TRUE	TRUE	TRUE	0.059	0.012	3.9e-07	0.0340289	0.0308521	0.270039
KLRF1	PKOA	rs143687351	T	C	T	C	1	163523536	FALSE	FALSE	FALSE	TRUE	TRUE	TRUE	-0.077	0.017	9.9e-06	-0.0370793	0.0390391	0.342215
SEZ6L2	PKOA	rs2012559	T	C	T	C	3	148032085	FALSE	FALSE	FALSE	TRUE	TRUE	TRUE	-0.059	0.013	5.8e-06	0.00554191	0.0113907	0.626592
PLA2G2A	PKOA	rs3767221	C	A	C	A	1	19975288	FALSE	FALSE	FALSE	TRUE	TRUE	TRUE	-0.087	0.012	1.1e-11	-0.00574806	0.0105306	0.585174
DKK3	PKOA	rs145011775	T	C	T	C	7	4741389	FALSE	FALSE	FALSE	TRUE	TRUE	TRUE	-0.091	0.02	7.7e-06	-0.00789419	0.0224424	0.725023
CD84	PKOA	rs6911499	A	G	A	G	6	2607033	FALSE	FALSE	FALSE	TRUE	TRUE	TRUE	0.048	0.01	1.8e-06	-0.00588595	0.0115807	0.611273
DSG1	PKOA	rs78869462	T	C	T	C	18	63248512	FALSE	FALSE	FALSE	TRUE	TRUE	TRUE	-0.14	0.03	5.2e-06	-0.0538353	0.0419544	0.199427
IL2RA	PKOA	rs17697950	G	A	G	A	17	48477906	FALSE	FALSE	FALSE	TRUE	TRUE	TRUE	0.034	0.0077	9.1e-06	0.00439654	0.0120896	0.71611
PCSK7	PKOA	rs57781657	T	C	T	C	3	193033523	FALSE	FALSE	FALSE	TRUE	TRUE	TRUE	-0.23	0.05	3.7e-06	-0.0339485	0.0305817	0.26696
CA1	PKOA	rs111502414	C	T	C	T	2	233114187	FALSE	FALSE	FALSE	TRUE	TRUE	TRUE	-0.21	0.045	3e-06	0.0237574	0.0249158	0.340333
ADAMTS5	PKOA	rs115951390	A	G	A	G	4	1203167	FALSE	FALSE	FALSE	TRUE	TRUE	TRUE	0.16	0.034	3e-06	0.0328987	0.0561336	0.557822
NCR2	PKOA	rs12624578	A	C	A	C	20	47691660	FALSE	FALSE	FALSE	TRUE	TRUE	TRUE	0.028	0.006	3.9e-06	-0.00584645	0.0118955	0.623083
SERPINA5	PKOA	rs116928468	A	G	A	G	17	77182732	FALSE	FALSE	FALSE	TRUE	TRUE	TRUE	-0.086	0.016	1.5e-07	-0.0266346	0.0217568	0.220878
KLK4	PKOA	rs114438469	A	G	A	G	3	63434191	FALSE	FALSE	FALSE	TRUE	TRUE	TRUE	-0.091	0.02	6.2e-06	-0.0106503	0.0361357	0.768201
TLR2	PKOA	rs7026423	A	C	A	C	9	81074363	FALSE	FALSE	FALSE	TRUE	TRUE	TRUE	-0.095	0.021	9.7e-06	0.0202188	0.0167322	0.226903
XRCC6	PKOA	rs188118808	A	G	A	G	1	212918649	FALSE	FALSE	FALSE	TRUE	TRUE	TRUE	0.34	0.074	6.2e-06	0.0444805	0.0690414	0.519407
KIF23	PKOA	rs12976739	A	G	A	G	19	8396779	FALSE	FALSE	FALSE	TRUE	TRUE	TRUE	0.042	0.0089	2.6e-06	0.0196653	0.0105391	0.0620497
CD209	PKOA	rs7680388	G	A	G	A	4	165937568	FALSE	FALSE	FALSE	TRUE	TRUE	TRUE	-0.18	0.037	1.5e-06	-0.0604818	0.0633168	0.339463
IL4R	PKOA	rs76609187	T	C	T	C	18	26524184	FALSE	FALSE	FALSE	TRUE	TRUE	TRUE	0.06	0.013	5.7e-06	-0.0356613	0.0234211	0.127856
GH1	PKOA	rs17289712	G	A	G	A	12	107075190	FALSE	FALSE	FALSE	TRUE	TRUE	TRUE	0.13	0.026	4.1e-07	0.00216821	0.0251263	0.931234
MEPE	PKOA	rs112701238	A	G	A	G	16	2411617	FALSE	FALSE	FALSE	TRUE	TRUE	TRUE	0.12	0.024	1.8e-06	-0.0254196	0.0577197	0.659649
APOD	PKOA	rs78374209	T	C	T	C	14	69097029	FALSE	FALSE	FALSE	TRUE	TRUE	TRUE	-0.28	0.055	4.4e-07	-0.0953254	0.0767898	0.214465
MBD4	PKOA	rs191142484	C	T	C	T	9	75881212	FALSE	FALSE	FALSE	TRUE	TRUE	TRUE	0.13	0.025	5.9e-07	0.0208547	0.0224908	0.353795
OLFM4	PKOA	rs34586845	T	C	T	C	6	41290293	FALSE	FALSE	FALSE	TRUE	TRUE	TRUE	0.04	0.0088	5.2e-06	0.0342011	0.0179624	0.0569049
PDE4D	PKOA	rs9581947	A	G	A	G	13	27934283	FALSE	FALSE	FALSE	TRUE	TRUE	TRUE	0.029	0.0065	9.7e-06	0.00560217	0.0130066	0.666675
VEGFC	PKOA	rs75397525	T	C	T	C	6	41048629	FALSE	FALSE	FALSE	TRUE	TRUE	TRUE	0.087	0.018	1.6e-06	0.0150924	0.0325612	0.643
UBE2L3	PKOA	rs2744413	G	A	G	A	6	16531734	FALSE	FALSE	FALSE	TRUE	TRUE	TRUE	0.14	0.027	2.1e-07	-0.00915153	0.113209	0.935572
CD27	PKOA	rs186835606	A	G	A	G	7	39885959	FALSE	FALSE	FALSE	TRUE	TRUE	TRUE	0.088	0.02	9.5e-06	-0.00609571	0.0418422	0.884171
MSN	PKOA	rs9459071	C	T	C	T	6	164356152	FALSE	FALSE	FALSE	TRUE	TRUE	TRUE	0.064	0.013	8.3e-07	0.0402927	0.0176516	0.0224502
GDF15	PKOA	rs113289053	T	G	T	G	10	93921836	FALSE	FALSE	FALSE	TRUE	TRUE	TRUE	0.15	0.032	2.4e-06	-0.00248854	0.0347684	0.94294
KLK11	PKOA	rs13180638	A	G	A	G	5	88136829	FALSE	FALSE	FALSE	TRUE	TRUE	TRUE	-0.12	0.026	8.2e-06	0.0447191	0.0286025	0.117942
CD80	PKOA	rs55942387	G	A	G	A	1	118213691	FALSE	FALSE	FALSE	TRUE	TRUE	TRUE	0.035	0.0075	4.3e-06	0.0143578	0.0126067	0.254745
PSME1	PKOA	rs75280089	C	A	C	A	9	9878633	FALSE	FALSE	FALSE	TRUE	TRUE	TRUE	0.093	0.019	2.2e-06	0.0172044	0.031986	0.590665
AREG	PKOA	rs142211676	G	A	G	A	6	86391462	FALSE	FALSE	FALSE	TRUE	TRUE	TRUE	0.18	0.037	1.3e-06	-0.0663297	0.0689247	0.335874
HJV	PKOA	rs12591068	C	T	C	T	15	33337185	FALSE	FALSE	FALSE	TRUE	TRUE	TRUE	-0.03	0.0062	1.7e-06	-0.0257422	0.0110804	0.0201679
GSTA3	PKOA	rs144395966	A	G	A	G	18	47543868	FALSE	FALSE	FALSE	TRUE	TRUE	TRUE	0.29	0.058	6e-07	0.0225599	0.0593996	0.704095
CCL28	PKOA	rs11971629	G	A	G	A	7	109995472	FALSE	FALSE	FALSE	TRUE	TRUE	TRUE	0.089	0.019	4.7e-06	-0.0143547	0.0227616	0.528265
PGM1	PKOA	rs77458261	T	C	T	C	5	123442560	FALSE	FALSE	FALSE	TRUE	TRUE	TRUE	-0.076	0.016	5.3e-06	-0.0934275	0.053535	0.0809562
EFNB1	PKOA	rs34959010	A	G	A	G	15	69087865	FALSE	FALSE	FALSE	TRUE	TRUE	TRUE	-0.037	0.0083	8.6e-06	-0.0296646	0.0207341	0.152511
LDLR	PKOA	rs62316293	G	T	G	T	4	108474730	FALSE	FALSE	FALSE	TRUE	TRUE	TRUE	-0.071	0.014	4e-07	0.00472551	0.0182205	0.795364
TNFRSF10B	PKOA	rs114521768	A	G	A	G	4	135136629	FALSE	FALSE	FALSE	TRUE	TRUE	TRUE	0.14	0.03	7e-06	-0.0545789	0.0845525	0.518602
HDGFL2	PKOA	rs13434277	G	A	G	A	3	78056074	FALSE	FALSE	FALSE	TRUE	TRUE	TRUE	0.037	0.008	3.2e-06	-0.0100728	0.0107955	0.350789
IFNL2	PKOA	rs80124430	T	C	T	C	2	234689421	FALSE	FALSE	FALSE	TRUE	TRUE	TRUE	0.088	0.018	1.7e-06	-0.00800816	0.0429544	0.852104
IGFBP1	PKOA	rs139390630	A	G	A	G	1	84400513	FALSE	FALSE	FALSE	TRUE	TRUE	TRUE	-0.33	0.073	9.5e-06	-0.0689745	0.0479433	0.150245
PAK5	PKOA	rs76307414	C	T	C	T	3	188090828	FALSE	FALSE	FALSE	TRUE	TRUE	TRUE	0.075	0.017	7.4e-06	-0.0226857	0.0545588	0.677554
TXNDC12	PKOA	rs4424991	C	T	C	T	18	50236301	FALSE	FALSE	FALSE	TRUE	TRUE	TRUE	-0.039	0.0082	3.5e-06	-0.000505314	0.011997	0.966403
CNTN4	PKOA	rs73509463	G	A	G	A	13	67151966	FALSE	FALSE	FALSE	TRUE	TRUE	TRUE	-0.08	0.018	8.4e-06	-0.0311895	0.034955	0.372244
EIF4EBP2	PKOA	rs58548127	C	T	C	T	15	94176934	FALSE	FALSE	FALSE	TRUE	TRUE	TRUE	-0.051	0.01	1.8e-06	-0.015662	0.0131467	0.233526
SCARB2	PKOA	rs62409457	G	T	G	T	3	196815212	FALSE	FALSE	FALSE	TRUE	TRUE	TRUE	-0.033	0.0071	4.7e-06	-0.0111005	0.0119644	0.353513
BGN	PKOA	rs79456854	C	T	C	T	3	15339834	FALSE	FALSE	FALSE	TRUE	TRUE	TRUE	-0.31	0.069	6.3e-06	0.0264745	0.0249126	0.287919
MAPK12	PKOA	rs141022069	G	A	G	A	16	8024668	FALSE	FALSE	FALSE	TRUE	TRUE	TRUE	0.055	0.011	1.6e-06	-0.000357797	0.0198432	0.985614
TXNDC12	PKOA	rs76130291	T	C	T	C	3	50298716	FALSE	FALSE	FALSE	TRUE	TRUE	TRUE	-0.14	0.031	8.5e-06	-0.016084	0.0585108	0.783401
WNT7A	PKOA	rs139932583	T	C	T	C	1	233070802	FALSE	FALSE	FALSE	TRUE	TRUE	TRUE	0.081	0.018	8.2e-06	-0.0475932	0.0300077	0.112732
CXCL10	PKOA	rs1001039	G	A	G	A	10	123187613	FALSE	FALSE	FALSE	TRUE	TRUE	TRUE	-0.068	0.015	5.5e-06	-0.0198751	0.0179141	0.267229
CAMK2A	PKOA	rs118076723	T	C	T	C	10	114371477	FALSE	FALSE	FALSE	TRUE	TRUE	TRUE	0.12	0.023	1.5e-07	-0.00651816	0.0229941	0.776816
SEMA3A	PKOA	rs2410472	C	T	C	T	8	18180437	FALSE	FALSE	FALSE	TRUE	TRUE	TRUE	0.19	0.039	2.4e-06	-0.0211149	0.0410069	0.606616
KIR2DL4	PKOA	rs10825072	G	A	G	A	10	53606056	FALSE	FALSE	FALSE	TRUE	TRUE	TRUE	-0.055	0.011	1.2e-06	0.012258	0.010765	0.254831
CCL19	PKOA	rs111318387	C	T	C	T	1	224256006	FALSE	FALSE	FALSE	TRUE	TRUE	TRUE	0.1	0.022	3.1e-06	0.0463282	0.0215056	0.0312219
AKR1A1	PKOA	rs1438721	T	C	T	C	5	10829929	FALSE	FALSE	FALSE	TRUE	TRUE	TRUE	-0.033	0.007	3e-06	-0.0015253	0.0110716	0.890425
CCL20	PKOA	rs74380234	A	G	A	G	10	127100403	FALSE	FALSE	FALSE	TRUE	TRUE	TRUE	0.098	0.018	1.4e-07	-0.0123019	0.0229979	0.592711
CFL1	PKOA	rs7548918	A	C	A	C	1	236065352	FALSE	FALSE	FALSE	TRUE	TRUE	TRUE	0.048	0.0095	7.2e-07	-0.00804772	0.0123344	0.514105
WFIKKN2	PKOA	rs116443093	C	T	C	T	1	2636921	FALSE	FALSE	FALSE	TRUE	TRUE	TRUE	-0.13	0.028	7.5e-06	0.0422036	0.0723336	0.559585
IL17RA	PKOA	rs28920169	A	G	A	G	12	6787826	FALSE	FALSE	FALSE	TRUE	TRUE	TRUE	-0.1	0.02	7e-07	0.00445172	0.0131793	0.735528
VEGFA	PKOA	rs75991742	G	T	G	T	5	175839079	FALSE	FALSE	FALSE	TRUE	TRUE	TRUE	0.072	0.015	2.5e-06	0.00277212	0.0151245	0.854573
CTSE	PKOA	rs35792937	T	G	T	G	19	13885409	FALSE	FALSE	FALSE	TRUE	TRUE	TRUE	0.05	0.01	1.7e-06	-0.00246067	0.0135294	0.85568
LYZ	PKOA	rs11871738	G	A	G	A	17	17621929	FALSE	FALSE	FALSE	TRUE	TRUE	TRUE	-0.023	0.0046	9.5e-07	0.0118805	0.0111258	0.285593
RPS6KA5	PKOA	rs139969191	C	T	C	T	15	27345225	FALSE	FALSE	FALSE	TRUE	TRUE	TRUE	0.1	0.022	5.9e-06	0.047561	0.0261535	0.0689827
IGFBP6	PKOA	rs7178614	T	C	T	C	15	52870886	FALSE	FALSE	FALSE	TRUE	TRUE	TRUE	0.036	0.008	7.3e-06	0.0237745	0.0212923	0.264175
CDON	PKOA	rs34685815	T	C	T	C	9	82140857	FALSE	FALSE	FALSE	TRUE	TRUE	TRUE	-0.035	0.0076	4.7e-06	-0.026252	0.0163263	0.107844
MAPK9	PKOA	rs114102597	T	C	T	C	4	40275995	FALSE	FALSE	FALSE	TRUE	TRUE	TRUE	-0.051	0.011	5.8e-06	-0.0541439	0.0293374	0.0649561
CFHR5	PKOA	rs4716660	A	G	A	G	7	156940500	FALSE	FALSE	FALSE	TRUE	TRUE	TRUE	-0.14	0.028	4.6e-07	-0.0595288	0.199869	0.765826
MICA	PKOA	rs28732093	T	C	T	C	6	31093978	FALSE	FALSE	FALSE	TRUE	TRUE	TRUE	-0.18	0.04	5.9e-06	-0.0310254	0.0434839	0.475542
ADCYAP1	PKOA	rs148045429	C	T	C	T	5	168168589	FALSE	FALSE	FALSE	TRUE	TRUE	TRUE	0.25	0.052	2.1e-06	0.000597391	0.049777	0.990425
GZMA	PKOA	rs13198403	A	G	A	G	6	143599270	FALSE	FALSE	FALSE	TRUE	TRUE	TRUE	0.061	0.012	1.9e-07	-0.0205886	0.0143133	0.150314
IFNA7	PKOA	rs62371306	T	C	T	C	5	111459344	FALSE	FALSE	FALSE	TRUE	TRUE	TRUE	0.15	0.029	2.5e-07	-0.00407698	0.0532701	0.938994
YES1	PKOA	rs61869327	G	A	G	A	10	68577236	FALSE	FALSE	FALSE	TRUE	TRUE	TRUE	0.049	0.011	8.2e-06	-0.018202	0.0183054	0.320053
MAPK13	PKOA	rs140183460	T	C	T	C	3	59347738	FALSE	FALSE	FALSE	TRUE	TRUE	TRUE	0.14	0.029	1.2e-06	0.0335674	0.0288941	0.245341
TNFRSF13B	PKOA	rs113036283	A	G	A	G	13	111462061	FALSE	FALSE	FALSE	TRUE	TRUE	TRUE	0.033	0.0069	3.6e-06	0.00803971	0.0140666	0.567628
EDA2R	PKOA	rs17069981	A	G	A	G	18	62442033	FALSE	FALSE	FALSE	TRUE	TRUE	TRUE	-0.1	0.022	9.9e-06	-0.0312894	0.0289434	0.279674
EPHA10	PKOA	rs118189490	T	C	T	C	16	56285081	FALSE	FALSE	FALSE	TRUE	TRUE	TRUE	0.11	0.023	6e-06	-0.0797578	0.0663759	0.229515
RB1	PKOA	rs7121036	A	G	A	G	11	127323110	FALSE	FALSE	FALSE	TRUE	TRUE	TRUE	0.033	0.0063	2.2e-07	-0.0303868	0.0104468	0.00362911
RGMA	PKOA	rs2326811	T	C	T	C	6	6612335	FALSE	FALSE	FALSE	TRUE	TRUE	TRUE	0.022	0.0046	2e-06	0.0264313	0.0120687	0.0285194
ENTPD3	PKOA	rs117072913	G	A	G	A	6	86020116	FALSE	FALSE	FALSE	TRUE	TRUE	TRUE	-0.18	0.039	6e-06	-0.00262711	0.0373396	0.943909
F3	PKOA	rs2405651	G	A	G	A	18	75859357	FALSE	FALSE	FALSE	TRUE	TRUE	TRUE	0.045	0.0086	2.7e-07	0.0233817	0.0105778	0.0270745
ESM1	PKOA	rs116027590	G	A	G	A	1	233961586	FALSE	FALSE	FALSE	TRUE	TRUE	TRUE	0.1	0.023	9.3e-06	0.0286049	0.0362748	0.430368
IL17A	PKOA	rs113601539	G	A	G	A	7	104165002	FALSE	FALSE	FALSE	TRUE	TRUE	TRUE	-0.083	0.016	2.8e-07	0.0195556	0.0356653	0.58348
FSTL1	PKOA	rs12455502	A	G	A	G	18	71579842	FALSE	FALSE	FALSE	TRUE	TRUE	TRUE	0.045	0.0092	1.5e-06	-0.0156012	0.0212648	0.463154
NXPH1	PKOA	rs863619	C	T	C	T	4	120472568	FALSE	FALSE	FALSE	TRUE	TRUE	TRUE	-0.097	0.022	9.4e-06	-0.0151642	0.0108338	0.161598
IL22	PKOA	rs141208788	A	G	A	G	19	19672003	FALSE	FALSE	FALSE	TRUE	TRUE	TRUE	0.13	0.026	1.2e-06	-0.0374929	0.0204279	0.0664492
MAPK3	PKOA	rs45448095	T	C	T	C	1	55039774	FALSE	FALSE	FALSE	TRUE	TRUE	TRUE	0.066	0.014	3.8e-06	-0.0204997	0.0173748	0.238059
APOL1	PKOA	rs4788460	T	C	T	C	16	72120610	FALSE	FALSE	FALSE	TRUE	TRUE	TRUE	-0.04	0.0062	2.3e-10	0.00767231	0.0113	0.497159
BCL2A1	PKOA	rs62126371	A	G	A	G	2	13000261	FALSE	FALSE	FALSE	TRUE	TRUE	TRUE	0.03	0.0064	2.9e-06	-0.00463488	0.0197663	0.81461
RNF43	PKOA	rs7470548	T	C	T	C	9	132423288	FALSE	FALSE	FALSE	TRUE	TRUE	TRUE	-0.051	0.011	2.7e-06	0.0409547	0.0217642	0.0598701
HNRNPAB	PKOA	rs6925566	T	G	T	G	6	163327627	FALSE	FALSE	FALSE	TRUE	TRUE	TRUE	0.072	0.016	7.4e-06	0.0027714	0.0124075	0.823252
CHI3L1	PKOA	rs112986959	G	A	G	A	17	78663018	FALSE	FALSE	FALSE	TRUE	TRUE	TRUE	-0.17	0.036	5.3e-06	0.01673	0.0205109	0.41469
IL9	PKOA	rs7782928	T	C	T	C	7	47194957	FALSE	FALSE	FALSE	TRUE	TRUE	TRUE	-0.041	0.0085	2.1e-06	-0.00274052	0.0108972	0.801437
C6	PKOA	rs5031005	G	T	G	T	2	214767371	FALSE	FALSE	FALSE	TRUE	TRUE	TRUE	-0.14	0.03	8.6e-06	-0.00555662	0.089345	0.950409
IFNGR2	PKOA	rs138849597	T	G	T	G	3	159551972	FALSE	FALSE	FALSE	TRUE	TRUE	TRUE	0.13	0.028	7.5e-06	0.0125898	0.0307973	0.682691
TNFRSF10B	PKOA	rs16893954	G	A	G	A	8	120359584	FALSE	FALSE	FALSE	TRUE	TRUE	TRUE	-0.058	0.012	2.2e-06	0.00707599	0.0134165	0.59791
IL2RA	PKOA	rs183164159	C	A	C	A	20	19921079	FALSE	FALSE	FALSE	TRUE	TRUE	TRUE	0.17	0.035	1.9e-06	-0.138226	0.0599539	0.0211364
TSLP	PKOA	rs112641948	T	C	T	C	15	76675635	FALSE	FALSE	FALSE	TRUE	TRUE	TRUE	-0.092	0.019	1.8e-06	-0.0732695	0.0349136	0.0358525
MCL1	PKOA	rs145347922	A	G	A	G	3	78771829	FALSE	FALSE	FALSE	TRUE	TRUE	TRUE	-0.1	0.022	8.8e-06	0.146949	0.0606043	0.01532
SOD3	PKOA	rs11002481	C	T	C	T	10	78282038	FALSE	FALSE	FALSE	TRUE	TRUE	TRUE	-0.03	0.0056	9.7e-08	0.0217176	0.0120897	0.0724353
SYNCRIP	PKOA	rs55805499	C	T	C	T	5	156295404	FALSE	FALSE	FALSE	TRUE	TRUE	TRUE	-0.099	0.021	5.1e-06	0.0329902	0.0375031	0.37904
CD80	PKOA	rs144560727	G	A	G	A	1	64187864	FALSE	FALSE	FALSE	TRUE	TRUE	TRUE	-0.11	0.025	8.3e-06	-0.139096	0.115451	0.228282
CCL28	PKOA	rs72915013	G	A	G	A	11	33582831	FALSE	FALSE	FALSE	TRUE	TRUE	TRUE	0.14	0.03	3.7e-06	0.0207924	0.0377491	0.581768
TGFBI	PKOA	rs149981375	A	G	A	G	12	89238567	FALSE	FALSE	FALSE	TRUE	TRUE	TRUE	0.051	0.011	5.3e-06	0.0320343	0.0313021	0.306123
JAG2	PKOA	rs116488831	T	G	T	G	3	33366277	FALSE	FALSE	FALSE	TRUE	TRUE	TRUE	0.1	0.023	5.8e-06	-0.0132621	0.0480843	0.782694
CTSA	PKOA	rs10507135	A	G	A	G	12	101936047	FALSE	FALSE	FALSE	TRUE	TRUE	TRUE	-0.091	0.019	1.7e-06	-0.00402506	0.0208263	0.846749
CCNB1	PKOA	rs55888414	C	T	C	T	7	82225029	FALSE	FALSE	FALSE	TRUE	TRUE	TRUE	0.07	0.015	5.4e-06	0.0289243	0.0287992	0.315211
EFNB2	PKOA	rs118091710	T	C	T	C	18	45633164	FALSE	FALSE	FALSE	TRUE	TRUE	TRUE	-0.35	0.078	7.6e-06	0.0365539	0.0759198	0.630175
CCL2	PKOA	rs140380160	A	G	A	G	14	68993401	FALSE	FALSE	FALSE	TRUE	TRUE	TRUE	0.3	0.059	5.6e-07	-0.0711283	0.0578916	0.219204
EPHB6	PKOA	rs146686225	T	G	T	G	12	60818667	FALSE	FALSE	FALSE	TRUE	TRUE	TRUE	0.073	0.016	6.3e-06	-0.00601509	0.115434	0.958442
PSMA2	PKOA	rs34777854	A	C	A	C	7	116827235	FALSE	FALSE	FALSE	TRUE	TRUE	TRUE	-0.1	0.02	1e-06	0.0264609	0.0361998	0.464799
YWHAE	PKOA	rs72716722	C	T	C	T	8	127597085	FALSE	FALSE	FALSE	TRUE	TRUE	TRUE	-0.12	0.027	6.6e-06	0.00821452	0.0238003	0.729987
SERPINC1	PKOA	rs116901761	C	T	C	T	12	61808483	FALSE	FALSE	FALSE	TRUE	TRUE	TRUE	0.024	0.0051	3.4e-06	-0.00133889	0.0202204	0.947207
PPA1	PKOA	rs2175458	A	G	A	G	4	139788290	FALSE	FALSE	FALSE	TRUE	TRUE	TRUE	0.088	0.019	3e-06	-0.0226378	0.0105685	0.0321929
MMP10	PKOA	rs73206002	C	T	C	T	21	18727266	FALSE	FALSE	FALSE	TRUE	TRUE	TRUE	-0.21	0.046	9.5e-06	0.0503092	0.0477786	0.292357
SERPINE2	PKOA	rs117188572	G	A	G	A	11	79689378	FALSE	FALSE	FALSE	TRUE	TRUE	TRUE	0.24	0.05	1.9e-06	-0.0378659	0.0532961	0.477406
SMAD3	PKOA	rs4721713	A	C	A	C	7	18460687	FALSE	FALSE	FALSE	TRUE	TRUE	TRUE	0.056	0.013	9.3e-06	0.0244563	0.0127069	0.0542738
HAPLN1	PKOA	rs79425655	G	T	G	T	11	133391864	FALSE	FALSE	FALSE	TRUE	TRUE	TRUE	0.11	0.024	4.7e-06	-0.0131422	0.0232574	0.572021
PTHLH	PKOA	rs10797419	C	T	C	T	1	2299360	FALSE	FALSE	FALSE	TRUE	TRUE	TRUE	-0.037	0.0071	3.4e-07	0.0157451	0.0105607	0.135985
FAM107A	PKOA	rs77904514	C	T	C	T	19	56804338	FALSE	FALSE	FALSE	TRUE	TRUE	TRUE	0.11	0.024	5e-06	-0.0229346	0.0280009	0.412749
PDCD1LG2	PKOA	rs142531728	T	G	T	G	4	57225406	FALSE	FALSE	FALSE	TRUE	TRUE	TRUE	-0.08	0.017	5.4e-06	0.102532	0.041747	0.0140479
CDH3	PKOA	rs143332484	T	C	T	C	6	41161469	FALSE	FALSE	FALSE	TRUE	TRUE	TRUE	-0.079	0.014	4.7e-08	0.00386314	0.0592197	0.947988
MASP1	PKOA	rs4601704	C	T	C	T	10	84663454	FALSE	FALSE	FALSE	TRUE	TRUE	TRUE	0.052	0.011	5.5e-06	-0.00741956	0.0193417	0.701273
C6	PKOA	rs79729971	A	G	A	G	11	81516826	FALSE	FALSE	FALSE	TRUE	TRUE	TRUE	-0.096	0.02	1.4e-06	0.00523987	0.0282187	0.85269
IL20	PKOA	rs13440161	T	C	T	C	9	118488227	FALSE	FALSE	FALSE	TRUE	TRUE	TRUE	-0.032	0.0067	2e-06	-0.0229837	0.0166817	0.16827
ARID3A	PKOA	rs140042091	C	T	C	T	17	77895165	FALSE	FALSE	FALSE	TRUE	TRUE	TRUE	0.19	0.04	2e-06	0.0838166	0.0700554	0.231528
PCNA	PKOA	rs4992358	G	A	G	A	1	81675734	FALSE	FALSE	FALSE	TRUE	TRUE	TRUE	-0.082	0.018	4.2e-06	0.0179804	0.0176376	0.307995
TPSB2	PKOA	rs72904058	G	A	G	A	2	183955015	FALSE	FALSE	FALSE	TRUE	TRUE	TRUE	0.13	0.029	7.4e-06	0.0177955	0.0255038	0.485329
CRELD1	PKOA	rs114399186	T	C	T	C	1	99447444	FALSE	FALSE	FALSE	TRUE	TRUE	TRUE	-0.1	0.021	2e-06	0.125822	0.0689442	0.0680049
ICOSLG	PKOA	rs111506697	G	A	G	A	19	43453483	FALSE	FALSE	FALSE	TRUE	TRUE	TRUE	0.13	0.028	4.7e-06	-0.0334014	0.0206039	0.104992
VEGFA	PKOA	rs115889481	A	G	A	G	15	59331967	FALSE	FALSE	FALSE	TRUE	TRUE	TRUE	-0.1	0.022	6.6e-06	-0.0219875	0.0861738	0.798605
APP	PKOA	rs74588148	C	T	C	T	6	64714266	FALSE	FALSE	FALSE	TRUE	TRUE	TRUE	0.28	0.061	3.8e-06	-0.0798187	0.0614723	0.194132
CAMK2B	PKOA	rs192812868	A	G	A	G	12	86629993	FALSE	FALSE	FALSE	TRUE	TRUE	TRUE	0.21	0.047	8.8e-06	-0.00581077	0.0286164	0.83909
FAP	PKOA	rs62531020	C	T	C	T	8	83832927	FALSE	FALSE	FALSE	TRUE	TRUE	TRUE	-0.042	0.0093	6.6e-06	-0.0151094	0.0176564	0.392137
IL17RD	PKOA	rs147157558	T	C	T	C	6	67988663	FALSE	FALSE	FALSE	TRUE	TRUE	TRUE	-0.1	0.023	9.4e-06	0.031411	0.0358695	0.381193
TGFB2	PKOA	rs61104653	G	A	G	A	1	161784654	FALSE	FALSE	FALSE	TRUE	TRUE	TRUE	0.12	0.024	8.3e-07	0.0291454	0.0338025	0.388562
LRP1	PKOA	rs116694760	T	C	T	C	5	39608103	FALSE	FALSE	FALSE	TRUE	TRUE	TRUE	-0.19	0.04	1.7e-06	-0.021801	0.0260457	0.402577
TK1	PKOA	rs11235211	C	T	C	T	11	87580312	FALSE	FALSE	FALSE	TRUE	TRUE	TRUE	-0.079	0.017	7.5e-06	0.0354043	0.0308729	0.251474
SERPINE1	PKOA	rs75724616	T	C	T	C	5	128836174	FALSE	FALSE	FALSE	TRUE	TRUE	TRUE	-0.22	0.049	7.2e-06	0.0246146	0.0340741	0.470056
NCAM1	PKOA	rs62048042	A	C	A	C	16	70820354	FALSE	FALSE	FALSE	TRUE	TRUE	TRUE	0.064	0.014	4.9e-06	-0.0263578	0.0216713	0.223888
PLCG1	PKOA	rs11667962	T	C	T	C	19	8928579	FALSE	FALSE	FALSE	TRUE	TRUE	TRUE	-0.024	0.0054	7.9e-06	-0.00202568	0.0118801	0.864609
FLRT3	PKOA	rs117070283	T	C	T	C	9	23648115	FALSE	FALSE	FALSE	TRUE	TRUE	TRUE	-0.41	0.086	2.2e-06	0.0658134	0.124218	0.596237
VEGFD	PKOA	rs76596790	C	A	C	A	4	160326871	FALSE	FALSE	FALSE	TRUE	TRUE	TRUE	0.092	0.02	7.8e-06	0.0272494	0.0517744	0.598673
SYNCRIP	PKOA	rs111654062	A	G	A	G	13	99264183	FALSE	FALSE	FALSE	TRUE	TRUE	TRUE	-0.1	0.022	6.1e-06	0.0385524	0.0450469	0.392093
FGF18	PKOA	rs7796348	C	T	C	T	7	157806383	FALSE	FALSE	FALSE	TRUE	TRUE	TRUE	0.029	0.0065	8.3e-06	-0.0210518	0.0125084	0.0923719
GDF2	PKOA	rs10823879	A	G	A	G	10	71914934	FALSE	FALSE	FALSE	TRUE	TRUE	TRUE	0.098	0.021	3.4e-06	0.0123284	0.0116416	0.2896
CTF1	PKOA	rs13263369	A	G	A	G	8	28245167	FALSE	FALSE	FALSE	TRUE	TRUE	TRUE	0.021	0.0048	8.4e-06	0.00902428	0.0123076	0.463419
SNRPF	PKOA	rs73029213	G	A	G	A	3	12459594	FALSE	FALSE	FALSE	TRUE	TRUE	TRUE	-0.036	0.0078	5.1e-06	0.0176745	0.0178093	0.320987
ATP5PO	PKOA	rs10189683	T	C	T	C	2	133197864	FALSE	FALSE	FALSE	TRUE	TRUE	TRUE	0.2	0.039	8.7e-07	0.00285849	0.0228829	0.900588
DPT	PKOA	rs308527	C	T	C	T	18	79530109	FALSE	FALSE	FALSE	TRUE	TRUE	TRUE	0.033	0.0063	2.2e-07	-0.00679791	0.0115445	0.555967
KLK11	PKOA	rs143650230	T	C	T	C	5	31573201	FALSE	FALSE	FALSE	TRUE	TRUE	TRUE	-0.27	0.051	2.3e-07	-0.0628358	0.0298601	0.0353484
MAP2K4	PKOA	rs6760251	A	G	A	G	2	3930616	FALSE	FALSE	FALSE	TRUE	TRUE	TRUE	-0.035	0.0076	5.1e-06	-0.00419959	0.0121684	0.730002
TK1	PKOA	rs118139798	A	G	A	G	14	92476206	FALSE	FALSE	FALSE	TRUE	TRUE	TRUE	-0.093	0.02	5.7e-06	-0.0780487	0.0491795	0.112509
FGF2	PKOA	rs118184721	T	G	T	G	21	17323622	FALSE	FALSE	FALSE	TRUE	TRUE	TRUE	0.25	0.054	4.1e-06	-0.114807	0.0705134	0.103492
LAYN	PKOA	rs28758383	G	A	G	A	18	2040176	FALSE	FALSE	FALSE	TRUE	TRUE	TRUE	0.031	0.0067	4.9e-06	-0.00343447	0.0129676	0.791125
PGF	PKOA	rs117842198	A	G	A	G	11	68942422	FALSE	FALSE	FALSE	TRUE	TRUE	TRUE	0.14	0.03	5.8e-06	0.0116379	0.0404342	0.773482
DDR1	PKOA	rs61854101	A	G	A	G	10	63769437	FALSE	FALSE	FALSE	TRUE	TRUE	TRUE	0.07	0.016	9.8e-06	0.0138749	0.0328844	0.673077
CADM3	PKOA	rs62239300	T	C	T	C	22	32332298	FALSE	FALSE	FALSE	TRUE	TRUE	TRUE	0.086	0.019	3.8e-06	0.00165815	0.0147986	0.910785
CPE	PKOA	rs57479320	A	G	A	G	12	117747405	FALSE	FALSE	FALSE	TRUE	TRUE	TRUE	0.16	0.034	3.3e-06	0.0138057	0.0321938	0.668045
PDGFC	PKOA	rs112077073	G	A	G	A	2	201576170	FALSE	FALSE	FALSE	TRUE	TRUE	TRUE	0.14	0.028	2e-06	-0.0319679	0.0419311	0.445827
IL20	PKOA	rs7714580	G	T	G	T	5	107231195	FALSE	FALSE	FALSE	TRUE	TRUE	TRUE	0.023	0.005	5.7e-06	0.00316503	0.0105346	0.763841
CXCL12	PKOA	rs78677737	T	C	T	C	5	28402994	FALSE	FALSE	FALSE	TRUE	TRUE	TRUE	-0.038	0.0085	8e-06	0.0178576	0.024651	0.46881
HIBADH	PKOA	rs117441622	A	G	A	G	17	68795356	FALSE	FALSE	FALSE	TRUE	TRUE	TRUE	0.097	0.021	4.2e-06	-0.0102601	0.0404367	0.799703
IL1R2	PKOA	rs6970759	C	A	C	A	7	19962665	FALSE	FALSE	FALSE	TRUE	TRUE	TRUE	-0.028	0.0061	5.4e-06	-0.00398271	0.0106483	0.708386
TNFRSF9	PKOA	rs72718139	G	A	G	A	4	185660554	FALSE	FALSE	FALSE	TRUE	TRUE	TRUE	0.035	0.0078	9.9e-06	0.034521	0.0189206	0.0680738
SERPINA5	PKOA	rs144887114	T	C	T	C	9	81614836	FALSE	FALSE	FALSE	TRUE	TRUE	TRUE	-0.075	0.016	2.7e-06	-0.0124845	0.118253	0.91592
INS	PKOA	rs116475956	C	T	C	T	6	11563387	FALSE	FALSE	FALSE	TRUE	TRUE	TRUE	0.25	0.053	4.3e-06	-0.0264543	0.0988912	0.789078
INHBA	PKOA	rs35950747	C	T	C	T	2	191840162	FALSE	FALSE	FALSE	TRUE	TRUE	TRUE	-0.17	0.036	4.1e-06	-0.00348931	0.0159546	0.826881
TNFRSF17	PKOA	rs55651919	A	G	A	G	2	173482670	FALSE	FALSE	FALSE	TRUE	TRUE	TRUE	-0.038	0.0083	6e-06	-0.0184943	0.0128007	0.148517
CLC	PKOA	rs150872262	C	T	C	T	11	93458393	FALSE	FALSE	FALSE	TRUE	TRUE	TRUE	-0.13	0.026	8.9e-07	0.037979	0.0333297	0.254497
VEGFA	PKOA	rs78998012	C	T	C	T	5	23676727	FALSE	FALSE	FALSE	TRUE	TRUE	TRUE	-0.082	0.018	7.9e-06	-0.0151159	0.0291904	0.604571
PIANP	PKOA	rs10065451	G	A	G	A	5	175357458	FALSE	FALSE	FALSE	TRUE	TRUE	TRUE	-0.052	0.011	2.1e-06	-0.0127393	0.0141155	0.366785
MICA	PKOA	rs1150752	C	T	C	T	6	32096949	FALSE	FALSE	FALSE	TRUE	TRUE	TRUE	0.21	0.044	1.7e-06	0.00875263	0.0182222	0.630995
TGFBR2	PKOA	rs145286619	T	C	T	C	9	123370881	FALSE	FALSE	FALSE	TRUE	TRUE	TRUE	0.2	0.041	6.5e-07	-0.151378	0.0767464	0.048559
NAPA	PKOA	rs142617020	C	T	C	T	11	8138103	FALSE	FALSE	FALSE	TRUE	TRUE	TRUE	-0.24	0.051	3.9e-06	0.0596829	0.0762934	0.434049
WFIKKN2	PKOA	rs10865847	A	C	A	C	3	32849518	FALSE	FALSE	FALSE	TRUE	TRUE	TRUE	0.048	0.01	6.3e-06	0.00680579	0.0127103	0.592336
IL17F	PKOA	rs138609279	C	A	C	A	6	71276664	FALSE	FALSE	FALSE	TRUE	TRUE	TRUE	0.073	0.016	9.6e-06	0.00124446	0.0383175	0.974091
CLEC7A	PKOA	rs3882957	C	T	C	T	12	32050431	FALSE	FALSE	FALSE	TRUE	TRUE	TRUE	0.033	0.0072	5.4e-06	0.00634476	0.0104333	0.543104
RBP4	PKOA	rs11633163	T	C	T	C	15	53337102	FALSE	FALSE	FALSE	TRUE	TRUE	TRUE	-0.073	0.015	2.4e-06	-0.20876	0.106311	0.0495667
KLK12	PKOA	rs56397782	A	G	A	G	19	8110159	FALSE	FALSE	FALSE	TRUE	TRUE	TRUE	-0.19	0.042	9.3e-06	0.0426462	0.041503	0.304163
CST7	PKOA	rs143332484	T	C	T	C	6	41161469	FALSE	FALSE	FALSE	TRUE	TRUE	TRUE	-0.15	0.032	3.9e-06	0.00386314	0.0592197	0.947988
MICA	PKOA	rs114751021	G	A	G	A	6	31536417	FALSE	FALSE	FALSE	TRUE	TRUE	TRUE	-0.29	0.059	1.9e-06	0.102809	0.0356929	0.00397182
CSRP3	PKOA	rs66891958	A	G	A	G	1	204072748	FALSE	FALSE	FALSE	TRUE	TRUE	TRUE	0.044	0.0096	6.3e-06	-0.011911	0.0106532	0.263539
ICAM1	PKOA	rs118096881	T	C	T	C	6	117737863	FALSE	FALSE	FALSE	TRUE	TRUE	TRUE	-0.16	0.033	2.8e-06	-0.0244076	0.0689887	0.723496
CHEK1	PKOA	rs74444202	C	A	C	A	7	148321278	FALSE	FALSE	FALSE	TRUE	TRUE	TRUE	0.073	0.014	2.6e-07	0.0119699	0.0171135	0.484275
VIP	PKOA	rs117935264	A	G	A	G	8	124429022	FALSE	FALSE	FALSE	TRUE	TRUE	TRUE	0.13	0.03	6.7e-06	-0.041992	0.0581062	0.469879
COTL1	PKOA	rs61954209	T	G	T	G	13	40261964	FALSE	FALSE	FALSE	TRUE	TRUE	TRUE	-0.21	0.046	8.6e-06	-0.00190383	0.0194869	0.922172
IL1RN	PKOA	rs74042078	G	T	G	T	14	33418369	FALSE	FALSE	FALSE	TRUE	TRUE	TRUE	-0.076	0.017	8e-06	0.0396458	0.0198545	0.0458458
CST5	PKOA	rs10251913	A	G	A	G	7	152867369	FALSE	FALSE	FALSE	TRUE	TRUE	TRUE	-0.28	0.062	7.9e-06	-0.0308412	0.0413938	0.45623
CAMK2B	PKOA	rs11257492	C	A	C	A	10	6239119	FALSE	FALSE	FALSE	TRUE	TRUE	TRUE	0.24	0.053	7.1e-06	-0.025968	0.028575	0.363475
TNFRSF12A	PKOA	rs7983475	T	C	T	C	13	40153047	FALSE	FALSE	FALSE	TRUE	TRUE	TRUE	-0.057	0.012	6.2e-06	-0.0167695	0.0143759	0.243413
TNC	PKOA	rs62366600	C	T	C	T	5	75472997	FALSE	FALSE	FALSE	TRUE	TRUE	TRUE	0.11	0.024	2.8e-06	-0.00719493	0.0341336	0.833053
ESR1	PKOA	rs61954209	T	G	T	G	13	40261964	FALSE	FALSE	FALSE	TRUE	TRUE	TRUE	0.15	0.03	1.7e-06	-0.00190383	0.0194869	0.922172
ENTPD5	PKOA	rs201552333	A	C	A	C	21	41214893	FALSE	FALSE	FALSE	TRUE	TRUE	TRUE	-0.098	0.021	5.1e-06	0.0262727	0.0368432	0.475786
EIF4EBP2	PKOA	rs13089466	A	G	A	G	3	103249395	FALSE	FALSE	FALSE	TRUE	TRUE	TRUE	-0.057	0.012	3e-06	-0.0126467	0.0217811	0.56149
FAM107A	PKOA	rs78115730	A	G	A	G	21	45309907	FALSE	FALSE	FALSE	TRUE	TRUE	TRUE	0.051	0.011	1.8e-06	-0.0389318	0.0240207	0.105069
NID2	PKOA	rs118106417	C	T	C	T	15	57349597	FALSE	FALSE	FALSE	TRUE	TRUE	TRUE	0.072	0.016	5.8e-06	-0.0185399	0.0265147	0.484408
LRPAP1	PKOA	rs75185117	T	C	T	C	4	37756742	FALSE	FALSE	FALSE	TRUE	TRUE	TRUE	0.04	0.0087	6.5e-06	-0.0094878	0.0185035	0.60812
IL36B	PKOA	rs4798694	G	A	G	A	18	8840840	FALSE	FALSE	FALSE	TRUE	TRUE	TRUE	0.041	0.0091	8.7e-06	0.0136591	0.021528	0.525768
HSP90AB1	PKOA	rs117552554	C	T	C	T	11	110589108	FALSE	FALSE	FALSE	TRUE	TRUE	TRUE	0.12	0.027	9e-06	-0.0294149	0.0801736	0.7137
NID2	PKOA	rs11204210	T	C	T	C	10	47368767	FALSE	FALSE	FALSE	TRUE	TRUE	TRUE	-0.028	0.0061	4.2e-06	0.00425014	0.0117062	0.716554
NME1	PKOA	rs143693407	G	A	G	A	17	68625931	FALSE	FALSE	FALSE	TRUE	TRUE	TRUE	0.13	0.029	8.7e-06	-0.0518716	0.052515	0.323276
S100A6	PKOA	rs141250502	C	T	C	T	4	14190003	FALSE	FALSE	FALSE	TRUE	TRUE	TRUE	0.16	0.034	2.7e-06	0.0184616	0.0832889	0.82458
FAP	PKOA	rs11898134	G	A	G	A	2	158340830	FALSE	FALSE	FALSE	TRUE	TRUE	TRUE	0.031	0.0062	9e-07	0.00949236	0.0109249	0.384918
STUB1	PKOA	rs4372645	C	A	C	A	15	37977955	FALSE	FALSE	FALSE	TRUE	TRUE	TRUE	-0.05	0.011	4.7e-06	0.019326	0.0109277	0.0769715
CST5	PKOA	rs2071444	A	G	A	G	20	23877697	FALSE	FALSE	FALSE	TRUE	TRUE	TRUE	0.16	0.019	1.1e-16	0.00191074	0.0145437	0.895475
CD207	PKOA	rs146730971	A	G	A	G	18	23287228	FALSE	FALSE	FALSE	TRUE	TRUE	TRUE	0.056	0.011	9e-07	0.027106	0.0192237	0.158532
ACE2	PKOA	rs117062717	T	C	T	C	11	96267377	FALSE	FALSE	FALSE	TRUE	TRUE	TRUE	0.07	0.016	8.7e-06	0.0062033	0.0380646	0.870544
TNFSF15	PKOA	rs16884308	T	C	T	C	6	20933446	FALSE	FALSE	FALSE	TRUE	TRUE	TRUE	0.27	0.059	5.3e-06	0.0643529	0.0370934	0.0827599
BIRC7	PKOA	rs111530150	T	C	T	C	13	53767988	FALSE	FALSE	FALSE	TRUE	TRUE	TRUE	0.12	0.026	2.4e-06	-0.0117618	0.0248902	0.636538
PTHLH	PKOA	rs12146823	G	A	G	A	12	64879148	FALSE	FALSE	FALSE	TRUE	TRUE	TRUE	-0.055	0.011	3.2e-07	-0.00227767	0.0167297	0.891707
H2AC25	PKOA	rs568843628	G	A	G	A	15	36394105	FALSE	FALSE	FALSE	TRUE	TRUE	TRUE	0.4	0.079	5.3e-07	-0.0329768	0.0812665	0.6849
CXCL16	PKOA	rs17029626	G	A	G	A	1	6580056	FALSE	FALSE	FALSE	TRUE	TRUE	TRUE	-0.033	0.0071	5.1e-06	-0.00358056	0.0126247	0.776705
IFNA7	PKOA	rs72715766	A	G	A	G	14	55292348	FALSE	FALSE	FALSE	TRUE	TRUE	TRUE	0.23	0.045	7.1e-07	-0.039873	0.0351429	0.256544
IL12RB1	PKOA	rs12548779	G	A	G	A	8	32054734	FALSE	FALSE	FALSE	TRUE	TRUE	TRUE	0.025	0.0056	9.9e-06	0.0206191	0.011106	0.0633724
AIMP1	PKOA	rs33997182	T	C	T	C	17	18018681	FALSE	FALSE	FALSE	TRUE	TRUE	TRUE	0.13	0.029	9.8e-06	-0.0321088	0.0200053	0.108491
COTL1	PKOA	rs7784025	A	G	A	G	7	6242480	FALSE	FALSE	FALSE	TRUE	TRUE	TRUE	-0.15	0.032	4.3e-06	-0.0150215	0.0326244	0.645201
IL2RA	PKOA	rs144190385	G	A	G	A	1	229211086	FALSE	FALSE	FALSE	TRUE	TRUE	TRUE	0.17	0.037	6.4e-06	0.0465019	0.0770771	0.546298
CCL24	PKOA	rs56201413	C	T	C	T	9	134295405	FALSE	FALSE	FALSE	TRUE	TRUE	TRUE	-0.046	0.01	8.7e-06	-0.0197925	0.0189883	0.297247
CSNK2A1	PKOA	rs6668269	C	T	C	T	1	57016155	FALSE	FALSE	FALSE	TRUE	TRUE	TRUE	0.026	0.0057	7.7e-06	-0.0174482	0.0119161	0.143123
ACAN	PKOA	rs2352220	T	G	T	G	15	90226364	FALSE	FALSE	FALSE	TRUE	TRUE	TRUE	-0.039	0.0085	4.6e-06	-0.0132369	0.0104623	0.205797
EPHB6	PKOA	rs4629317	A	G	A	G	3	17139439	FALSE	FALSE	FALSE	TRUE	TRUE	TRUE	-0.029	0.0063	5.2e-06	-0.00728228	0.015642	0.641532
ITIH4	PKOA	rs9904611	A	G	A	G	17	80809357	FALSE	FALSE	FALSE	TRUE	TRUE	TRUE	-0.02	0.0042	1.3e-06	-0.00714105	0.0135004	0.596839
ACVRL1	PKOA	rs75143726	T	C	T	C	12	19622266	FALSE	FALSE	FALSE	TRUE	TRUE	TRUE	0.085	0.019	6e-06	0.0379139	0.0271417	0.162447
LCORL	PKOA	rs66716369	A	C	A	C	2	46081254	FALSE	FALSE	FALSE	TRUE	TRUE	TRUE	0.051	0.011	5.4e-06	0.00558096	0.0184911	0.76279
DDR1	PKOA	rs17885333	G	A	G	A	3	3098989	FALSE	FALSE	FALSE	TRUE	TRUE	TRUE	0.1	0.022	3.5e-06	0.00233619	0.0374763	0.950294
CAMK1	PKOA	rs140162924	A	G	A	G	1	187847837	FALSE	FALSE	FALSE	TRUE	TRUE	TRUE	-0.18	0.037	1.9e-06	0.0193828	0.0800841	0.808756
MUC1	PKOA	rs12617667	G	T	G	T	2	123393196	FALSE	FALSE	FALSE	TRUE	TRUE	TRUE	-0.056	0.011	7.8e-07	-0.000994737	0.0125491	0.93682
IL22RA1	PKOA	rs187733704	G	A	G	A	10	102809287	FALSE	FALSE	FALSE	TRUE	TRUE	TRUE	-0.092	0.02	5.5e-06	0.145813	0.0871399	0.0942649
IL37	PKOA	rs7312481	G	A	G	A	12	107027477	FALSE	FALSE	FALSE	TRUE	TRUE	TRUE	-0.078	0.017	6.3e-06	0.0178788	0.0290704	0.538543
TNNI3	PKOA	rs74404593	T	C	T	C	10	113833420	FALSE	FALSE	FALSE	TRUE	TRUE	TRUE	0.1	0.021	9.7e-07	-0.012038	0.0412534	0.770435
TYRO3	PKOA	rs76886291	A	G	A	G	6	31051838	FALSE	FALSE	FALSE	TRUE	TRUE	TRUE	0.12	0.027	6.1e-06	0.00537328	0.0205846	0.794067
EPHB6	PKOA	rs72807827	G	A	G	A	2	51626183	FALSE	FALSE	FALSE	TRUE	TRUE	TRUE	-0.062	0.013	2.3e-06	-0.0465407	0.0433843	0.283382
POMC	PKOA	rs6797359	G	A	G	A	3	150998963	FALSE	FALSE	FALSE	TRUE	TRUE	TRUE	0.042	0.0088	2.1e-06	-0.0485546	0.0206603	0.0187664
CDKN1B	PKOA	rs116548599	A	C	A	C	9	4790051	FALSE	FALSE	FALSE	TRUE	TRUE	TRUE	0.12	0.027	7.9e-06	-0.000194958	0.0211437	0.992643
FSTL1	PKOA	rs12333495	T	C	T	C	7	71721248	FALSE	FALSE	FALSE	TRUE	TRUE	TRUE	-0.019	0.0039	1.4e-06	-0.00994335	0.0109227	0.362644
CCL24	PKOA	rs112955438	C	T	C	T	1	235973236	FALSE	FALSE	FALSE	TRUE	TRUE	TRUE	0.11	0.023	1.8e-06	-0.059558	0.0673465	0.376506
PEX5	PKOA	rs11634598	G	A	G	A	15	57703922	FALSE	FALSE	FALSE	TRUE	TRUE	TRUE	0.24	0.049	2.5e-06	0.0916127	0.0688211	0.183133
SELE	PKOA	rs7977977	C	T	C	T	12	17788048	FALSE	FALSE	FALSE	TRUE	TRUE	TRUE	-0.064	0.014	5.2e-06	-0.0111553	0.0192069	0.561377
PDE1A	PKOA	rs62455372	T	C	T	C	7	46762561	FALSE	FALSE	FALSE	TRUE	TRUE	TRUE	0.12	0.026	6.6e-06	0.00444771	0.0290392	0.87827
ADAMTS5	PKOA	rs7923118	T	C	T	C	10	3849988	FALSE	FALSE	FALSE	TRUE	TRUE	TRUE	0.033	0.0071	5.2e-06	-0.00280948	0.0109813	0.798074
SMAD3	PKOA	rs115404854	G	T	G	T	4	93328810	FALSE	FALSE	FALSE	TRUE	TRUE	TRUE	0.19	0.042	5.1e-06	0.0269943	0.0479648	0.573576
NSFL1C	PKOA	rs62275113	A	G	A	G	3	153161820	FALSE	FALSE	FALSE	TRUE	TRUE	TRUE	-0.14	0.03	5.1e-06	-0.00784274	0.0131635	0.551314
CEBPB	PKOA	rs111893689	C	T	C	T	6	157453949	FALSE	FALSE	FALSE	TRUE	TRUE	TRUE	0.045	0.0097	4.4e-06	0.00473423	0.0125879	0.706848
TNFRSF1A	PKOA	rs6909906	A	G	A	G	6	7645272	FALSE	FALSE	FALSE	TRUE	TRUE	TRUE	0.076	0.017	5.2e-06	-0.0652403	0.0317724	0.0400369
ESR1	PKOA	rs1951560	A	G	A	G	14	43948660	FALSE	FALSE	FALSE	TRUE	TRUE	TRUE	0.037	0.0079	3.8e-06	-0.00769558	0.0105339	0.46505
PIANP	PKOA	rs11164360	C	T	C	T	1	102006552	FALSE	FALSE	FALSE	TRUE	TRUE	TRUE	-0.062	0.014	7.7e-06	0.0306961	0.0156844	0.050335
LAYN	PKOA	rs80347500	C	A	C	A	12	28585141	FALSE	FALSE	FALSE	TRUE	TRUE	TRUE	-0.088	0.019	6.9e-06	-0.0446564	0.0512002	0.383104
CA10	PKOA	rs150872262	C	T	C	T	11	93458393	FALSE	FALSE	FALSE	TRUE	TRUE	TRUE	-0.096	0.019	8.7e-07	0.037979	0.0333297	0.254497
ULBP2	PKOA	rs73027438	C	T	C	T	12	1247183	FALSE	FALSE	FALSE	TRUE	TRUE	TRUE	0.12	0.024	4.5e-07	0.0161446	0.0378894	0.670036
CDNF	PKOA	rs16959966	G	A	G	A	15	34864781	FALSE	FALSE	FALSE	TRUE	TRUE	TRUE	0.05	0.011	4e-06	0.0427469	0.0165973	0.0100085
PTK6	PKOA	rs150662930	T	C	T	C	8	77276875	FALSE	FALSE	FALSE	TRUE	TRUE	TRUE	0.14	0.03	1.6e-06	0.0399731	0.0648512	0.537643
CADM3	PKOA	rs116809732	C	T	C	T	5	36495020	FALSE	FALSE	FALSE	TRUE	TRUE	TRUE	-0.25	0.055	7.3e-06	0.0216352	0.032278	0.50268
CKAP2	PKOA	rs7094373	T	C	T	C	10	71184275	FALSE	FALSE	FALSE	TRUE	TRUE	TRUE	0.033	0.0072	5.9e-06	0.00807328	0.0114908	0.482315
NPPA	PKOA	rs142520208	A	G	A	G	8	54792950	FALSE	FALSE	FALSE	TRUE	TRUE	TRUE	0.18	0.039	4.7e-06	-0.0180922	0.0340083	0.594732
HIBADH	PKOA	rs77133550	A	G	A	G	22	21048083	FALSE	FALSE	FALSE	TRUE	TRUE	TRUE	0.17	0.033	2.4e-07	-0.00665944	0.0496027	0.8932
MEPE	PKOA	rs76206682	T	C	T	C	5	74703401	FALSE	FALSE	FALSE	TRUE	TRUE	TRUE	0.11	0.022	6.5e-07	-0.05701	0.0350263	0.103602
IBSP	PKOA	rs12465248	C	T	C	T	2	220945442	FALSE	FALSE	FALSE	TRUE	TRUE	TRUE	0.1	0.021	3.9e-06	0.0108678	0.0145338	0.454604
ADAMTS15	PKOA	rs115456722	A	G	A	G	3	43949348	FALSE	FALSE	FALSE	TRUE	TRUE	TRUE	-0.12	0.027	4.8e-06	0.0139453	0.0918445	0.879316
TMPRSS15	PKOA	rs56021903	T	C	T	C	9	118449267	FALSE	FALSE	FALSE	TRUE	TRUE	TRUE	-0.033	0.007	2.4e-06	-0.0278536	0.0168594	0.0985122
S100A12	PKOA	rs7628482	T	C	T	C	3	33294878	FALSE	FALSE	FALSE	TRUE	TRUE	TRUE	-0.067	0.015	7.9e-06	0.0378811	0.0201218	0.0597558
TGFB1	PKOA	rs4734459	A	G	A	G	8	100492907	FALSE	FALSE	FALSE	TRUE	TRUE	TRUE	-0.029	0.0064	6.3e-06	-0.000641067	0.0104522	0.951094
BPI	PKOA	rs62222834	T	G	T	G	22	27101055	FALSE	FALSE	FALSE	TRUE	TRUE	TRUE	0.17	0.038	4.6e-06	-0.00819922	0.0121801	0.500841
LRP8	PKOA	rs148044269	A	G	A	G	10	8632870	FALSE	FALSE	FALSE	TRUE	TRUE	TRUE	-0.12	0.026	8.1e-06	-0.0612232	0.078197	0.433666
CXCL10	PKOA	rs9928464	T	G	T	G	16	77708185	FALSE	FALSE	FALSE	TRUE	TRUE	TRUE	-0.098	0.021	3.6e-06	0.00805689	0.0182555	0.658968
F7	PKOA	rs116896381	T	G	T	G	18	46548281	FALSE	FALSE	FALSE	TRUE	TRUE	TRUE	-0.07	0.015	5.8e-06	-0.00130651	0.020292	0.948663
CCN6	PKOA	rs9663810	C	T	C	T	10	94234869	FALSE	FALSE	FALSE	TRUE	TRUE	TRUE	0.046	0.0098	3.6e-06	-0.0171192	0.0208123	0.410762
STIP1	PKOA	rs62497338	T	C	T	C	8	21172507	FALSE	FALSE	FALSE	TRUE	TRUE	TRUE	-0.066	0.015	8.2e-06	-0.00408812	0.0156832	0.794348
FAM107B	PKOA	rs12050338	A	G	A	G	14	43533687	FALSE	FALSE	FALSE	TRUE	TRUE	TRUE	-0.097	0.022	9.2e-06	0.0081865	0.0188584	0.664214
NR1D1	PKOA	rs57292124	C	T	C	T	3	74321599	FALSE	FALSE	FALSE	TRUE	TRUE	TRUE	-0.037	0.0082	8.3e-06	0.0197746	0.012731	0.120361
ESR1	PKOA	rs62215296	A	G	A	G	20	24584010	FALSE	FALSE	FALSE	TRUE	TRUE	TRUE	0.038	0.0084	7.2e-06	-0.0193652	0.0116501	0.0964651
FCN1	PKOA	rs79880157	T	C	T	C	13	83464514	FALSE	FALSE	FALSE	TRUE	TRUE	TRUE	-0.18	0.038	4.2e-06	-0.0106292	0.059393	0.857966
LY9	PKOA	rs72917807	A	C	A	C	2	204086130	FALSE	FALSE	FALSE	TRUE	TRUE	TRUE	-0.66	0.13	5.6e-07	-0.0631168	0.0509661	0.215565
DLL1	PKOA	rs2172905	T	C	T	C	6	170019278	FALSE	FALSE	FALSE	TRUE	TRUE	TRUE	0.023	0.0052	8e-06	-0.0114952	0.0112716	0.307805
VEGFA	PKOA	rs141330258	T	C	T	C	20	46523049	FALSE	FALSE	FALSE	TRUE	TRUE	TRUE	-0.1	0.022	6.4e-06	-0.000752646	0.0441402	0.986396
CTSS	PKOA	rs137873299	C	A	C	A	18	2539344	FALSE	FALSE	FALSE	TRUE	TRUE	TRUE	0.097	0.021	2.9e-06	0.0385148	0.0337448	0.253722
CD207	PKOA	rs7782928	T	C	T	C	7	47194957	FALSE	FALSE	FALSE	TRUE	TRUE	TRUE	-0.026	0.0055	3.5e-06	-0.00274052	0.0108972	0.801437
INHBA	PKOA	rs72634363	A	G	A	G	18	1299944	FALSE	FALSE	FALSE	TRUE	TRUE	TRUE	0.15	0.033	5.8e-06	0.0096171	0.0134551	0.474761
PLAT	PKOA	rs111318148	C	T	C	T	5	39218580	FALSE	FALSE	FALSE	TRUE	TRUE	TRUE	0.15	0.033	6.8e-06	-0.0406604	0.0454544	0.371038
SBDS	PKOA	rs78378254	T	G	T	G	13	112625774	FALSE	FALSE	FALSE	TRUE	TRUE	TRUE	0.31	0.066	4e-06	0.071795	0.068816	0.296814
MUC1	PKOA	rs9456781	T	C	T	C	6	162471481	FALSE	FALSE	FALSE	TRUE	TRUE	TRUE	-0.12	0.025	1e-06	-0.020123	0.0195508	0.303356
NPPB	PKOA	rs12934686	G	T	G	T	16	87010238	FALSE	FALSE	FALSE	TRUE	TRUE	TRUE	-0.15	0.033	4.1e-06	-0.0283752	0.0263158	0.28092
FLRT3	PKOA	rs517484	C	T	C	T	5	105154429	FALSE	FALSE	FALSE	TRUE	TRUE	TRUE	0.086	0.019	5.4e-06	-0.00203995	0.0111621	0.854989
MSN	PKOA	rs62043524	A	C	A	C	16	16784242	FALSE	FALSE	FALSE	TRUE	TRUE	TRUE	0.065	0.015	9.3e-06	-0.00950639	0.0145214	0.512694
PDE7A	PKOA	rs9817002	T	C	T	C	3	193968786	FALSE	FALSE	FALSE	TRUE	TRUE	TRUE	-0.052	0.0096	9.7e-08	0.0256858	0.0202366	0.204344
CHI3L1	PKOA	rs12042412	T	C	T	C	1	203204528	FALSE	FALSE	FALSE	TRUE	TRUE	TRUE	0.35	0.058	2.6e-09	0.0850884	0.0433764	0.0498058
C1QBP	PKOA	rs1825028	G	A	G	A	4	70270367	FALSE	FALSE	FALSE	TRUE	TRUE	TRUE	-0.038	0.0078	1.1e-06	-0.00680625	0.0166082	0.681944
PI3	PKOA	rs41278140	T	C	T	C	20	42076438	FALSE	FALSE	FALSE	TRUE	TRUE	TRUE	0.19	0.037	4.8e-07	-0.0540932	0.0739442	0.464449
PROS1	PKOA	rs11084255	A	C	A	C	19	53450096	FALSE	FALSE	FALSE	TRUE	TRUE	TRUE	-0.054	0.012	3.4e-06	0.0591813	0.036195	0.102035
PSMA1	PKOA	rs11759347	A	C	A	C	6	41199359	FALSE	FALSE	FALSE	TRUE	TRUE	TRUE	-0.031	0.0066	3.7e-06	-0.00189407	0.0125989	0.8805
TNFRSF13B	PKOA	rs78786332	A	G	A	G	16	21035962	FALSE	FALSE	FALSE	TRUE	TRUE	TRUE	-0.045	0.0097	3.9e-06	-0.0103279	0.0143863	0.472817
IL10RA	PKOA	rs113903787	A	G	A	G	7	51793454	FALSE	FALSE	FALSE	TRUE	TRUE	TRUE	-0.13	0.027	1.3e-06	0.0500682	0.03687	0.174474
PDE4D	PKOA	rs72992572	T	C	T	C	11	76275477	FALSE	FALSE	FALSE	TRUE	TRUE	TRUE	0.059	0.012	8.8e-07	0.00833858	0.0205665	0.685151
LILRB1	PKOA	rs190453918	T	G	T	G	3	177718013	FALSE	FALSE	FALSE	TRUE	TRUE	TRUE	-0.088	0.019	8.8e-06	0.0209409	0.0377651	0.579234
FAM3B	PKOA	rs79172210	A	G	A	G	4	13955357	FALSE	FALSE	FALSE	TRUE	TRUE	TRUE	-0.071	0.015	4.9e-06	0.0450569	0.0254721	0.0769148
PTHLH	PKOA	rs188030402	G	A	G	A	22	46198048	FALSE	FALSE	FALSE	TRUE	TRUE	TRUE	0.075	0.017	8.2e-06	0.0617555	0.0374865	0.0994741
S100A7	PKOA	rs145125237	T	C	T	C	22	38558203	FALSE	FALSE	FALSE	TRUE	TRUE	TRUE	0.13	0.027	1.7e-06	0.06574	0.111275	0.55466
VEGFA	PKOA	rs62054623	G	A	G	A	16	90034682	FALSE	FALSE	FALSE	TRUE	TRUE	TRUE	-0.044	0.0095	4.9e-06	-0.0356147	0.0172018	0.038414
RETN	PKOA	rs117313457	G	A	G	A	11	4677719	FALSE	FALSE	FALSE	TRUE	TRUE	TRUE	-0.092	0.021	9.5e-06	0.0257052	0.0328096	0.433354
BAD	PKOA	rs79167083	A	G	A	G	2	40103610	FALSE	FALSE	FALSE	TRUE	TRUE	TRUE	0.21	0.046	6.5e-06	-0.0190491	0.0426902	0.65544
FETUB	PKOA	rs111925517	G	A	G	A	4	56954708	FALSE	FALSE	FALSE	TRUE	TRUE	TRUE	-0.066	0.014	4.4e-06	-0.0328784	0.024579	0.181007
CAMK1D	PKOA	rs12631820	T	C	T	C	3	72371163	FALSE	FALSE	FALSE	TRUE	TRUE	TRUE	0.033	0.0066	1.1e-06	-0.0100664	0.0108329	0.35276
DBNL	PKOA	rs1740644	G	A	G	A	14	95418174	FALSE	FALSE	FALSE	TRUE	TRUE	TRUE	0.04	0.0079	5.8e-07	-0.0147918	0.0123128	0.22962
MAPK12	PKOA	rs7020524	A	C	A	C	9	13514411	FALSE	FALSE	FALSE	TRUE	TRUE	TRUE	-0.042	0.0091	6.3e-06	-0.00950556	0.0188591	0.61424
AMN	PKOA	rs3924197	A	G	A	G	11	70062870	FALSE	FALSE	FALSE	TRUE	TRUE	TRUE	0.026	0.0059	9.6e-06	-0.0257624	0.0135788	0.0577936
FN1	PKOA	rs1187153	A	G	A	G	6	34160675	FALSE	FALSE	FALSE	TRUE	TRUE	TRUE	-0.11	0.024	4.8e-06	-0.0356038	0.0231607	0.124233
DKK3	PKOA	rs17590511	A	G	A	G	6	166768983	FALSE	FALSE	FALSE	TRUE	TRUE	TRUE	-0.027	0.006	6.4e-06	0.0114893	0.0115585	0.320216
FGFR1	PKOA	rs34234285	T	G	T	G	2	68655006	FALSE	FALSE	FALSE	TRUE	TRUE	TRUE	0.077	0.016	1.3e-06	-0.0152857	0.0293938	0.603041
APCS	PKOA	rs140994332	T	C	T	C	7	81849169	FALSE	FALSE	FALSE	TRUE	TRUE	TRUE	-0.098	0.022	6.4e-06	0.0300589	0.0247538	0.224627
ANK2	PKOA	rs7112606	T	C	T	C	11	6868698	FALSE	FALSE	FALSE	TRUE	TRUE	TRUE	0.033	0.0072	8.2e-06	0.015899	0.0129337	0.218971
MASP1	PKOA	rs138453834	T	C	T	C	13	29283842	FALSE	FALSE	FALSE	TRUE	TRUE	TRUE	0.13	0.026	2e-06	-0.0598411	0.028364	0.0348795
MDM2	PKOA	rs41267509	A	G	A	G	1	115839265	FALSE	FALSE	FALSE	TRUE	TRUE	TRUE	0.066	0.014	6.8e-06	-0.0198298	0.0217557	0.362045
LRRK2	PKOA	rs12795762	A	G	A	G	11	12636893	FALSE	FALSE	FALSE	TRUE	TRUE	TRUE	0.033	0.0064	3.7e-07	-0.0293445	0.0105656	0.00548012
PLAUR	PKOA	rs977412	G	A	G	A	5	162100247	FALSE	FALSE	FALSE	TRUE	TRUE	TRUE	-0.048	0.0096	1.1e-06	0.0143724	0.0172448	0.4046
FGF10	PKOA	rs77794575	A	G	A	G	12	73086620	FALSE	FALSE	FALSE	TRUE	TRUE	TRUE	-0.11	0.023	8.1e-06	0.0178037	0.0296729	0.548507
CCL24	PKOA	rs79038106	G	A	G	A	3	46638138	FALSE	FALSE	FALSE	TRUE	TRUE	TRUE	0.15	0.031	8.1e-07	-0.0540968	0.0743041	0.466585
GHR	PKOA	rs111956182	A	G	A	G	8	89788732	FALSE	FALSE	FALSE	TRUE	TRUE	TRUE	-0.15	0.032	3.7e-06	-0.0370654	0.0235706	0.115828
CDH1	PKOA	rs13087885	A	G	A	G	3	178501105	FALSE	FALSE	FALSE	TRUE	TRUE	TRUE	0.03	0.0067	9.7e-06	-0.0181204	0.015394	0.23915
ADM	PKOA	rs7775043	A	G	A	G	6	146922931	FALSE	FALSE	FALSE	TRUE	TRUE	TRUE	-0.021	0.0043	1.4e-06	0.0140499	0.0104842	0.180211
TNFSF13B	PKOA	rs2035101	T	C	T	C	3	175178050	FALSE	FALSE	FALSE	TRUE	TRUE	TRUE	-0.039	0.0085	4.4e-06	0.00664869	0.0112672	0.555127
MSR1	PKOA	rs142923096	T	C	T	C	1	13632090	FALSE	FALSE	FALSE	TRUE	TRUE	TRUE	0.11	0.025	9.7e-06	0.0409411	0.0824906	0.619674
KIR2DL4	PKOA	rs35043300	T	C	T	C	19	54865069	FALSE	FALSE	FALSE	TRUE	TRUE	TRUE	-0.06	0.011	2.3e-07	-0.0243134	0.0115909	0.0359377
PIANP	PKOA	rs6107711	G	A	G	A	20	5859664	FALSE	FALSE	FALSE	TRUE	TRUE	TRUE	-0.047	0.01	4.4e-06	-0.0232287	0.0137548	0.0912641
TEC	PKOA	rs12498895	C	T	C	T	4	134009835	FALSE	FALSE	FALSE	TRUE	TRUE	TRUE	0.2	0.045	9.6e-06	0.0549529	0.0278893	0.0487933
ESD	PKOA	rs7091727	T	C	T	C	10	121691921	FALSE	FALSE	FALSE	TRUE	TRUE	TRUE	0.12	0.026	8.7e-06	0.00282353	0.017177	0.869433
RB1	PKOA	rs7334634	G	T	G	T	13	105659747	FALSE	FALSE	FALSE	TRUE	TRUE	TRUE	0.033	0.0073	9.8e-06	-0.000982914	0.0113173	0.93079
CDH2	PKOA	rs8040743	A	G	A	G	15	52691544	FALSE	FALSE	FALSE	TRUE	TRUE	TRUE	0.036	0.0078	4.9e-06	-0.0318834	0.0150392	0.0340048
CRK	PKOA	rs117233327	T	C	T	C	8	117471649	FALSE	FALSE	FALSE	TRUE	TRUE	TRUE	-0.5	0.11	7.1e-06	-0.0645243	0.0534446	0.227312
HDAC8	PKOA	rs6670001	A	G	A	G	1	13760001	FALSE	FALSE	FALSE	TRUE	TRUE	TRUE	0.083	0.018	5.9e-06	-0.00179743	0.0401733	0.964313
CDON	PKOA	rs75339696	C	T	C	T	11	130457391	FALSE	FALSE	FALSE	TRUE	TRUE	TRUE	-0.099	0.02	6.6e-07	0.0821504	0.0614128	0.181002
SOD3	PKOA	rs114735230	A	G	A	G	1	117193415	FALSE	FALSE	FALSE	TRUE	TRUE	TRUE	0.12	0.025	2e-06	0.0304126	0.0273281	0.265765
FCGR1A	PKOA	rs66833695	T	C	T	C	8	110081385	FALSE	FALSE	FALSE	TRUE	TRUE	TRUE	0.051	0.011	7.3e-06	-0.00954955	0.0131555	0.4679
CD80	PKOA	rs189672253	T	C	T	C	14	28200713	FALSE	FALSE	FALSE	TRUE	TRUE	TRUE	0.13	0.027	2.8e-06	-0.0234985	0.0375251	0.531178
KIF23	PKOA	rs76525860	G	A	G	A	9	105496003	FALSE	FALSE	FALSE	TRUE	TRUE	TRUE	0.11	0.025	6e-06	-0.00939611	0.0667789	0.888103
CHL1	PKOA	rs12856564	A	G	A	G	13	20510528	FALSE	FALSE	FALSE	TRUE	TRUE	TRUE	0.074	0.016	5.5e-06	0.00133031	0.0356562	0.970238
ULBP1	PKOA	rs116925724	C	T	C	T	9	88681493	FALSE	FALSE	FALSE	TRUE	TRUE	TRUE	0.18	0.039	4.3e-06	-0.0243794	0.0416898	0.558695
AFP	PKOA	rs9607089	T	C	T	C	22	33898081	FALSE	FALSE	FALSE	TRUE	TRUE	TRUE	0.11	0.023	1.7e-06	0.0178793	0.0210361	0.39536
WNT7A	PKOA	rs77630826	A	G	A	G	9	103364319	FALSE	FALSE	FALSE	TRUE	TRUE	TRUE	0.065	0.013	8.9e-07	0.00239009	0.0193815	0.901855
TYRO3	PKOA	rs28503655	A	G	A	G	4	62967313	FALSE	FALSE	FALSE	TRUE	TRUE	TRUE	-0.18	0.041	9.5e-06	0.00870134	0.0227918	0.702629
ADGRE5	PKOA	rs3775753	G	A	G	A	4	70243391	FALSE	FALSE	FALSE	TRUE	TRUE	TRUE	-0.042	0.0094	9.8e-06	0.0225126	0.0192795	0.242928
VEGFC	PKOA	rs117935264	A	G	A	G	8	124429022	FALSE	FALSE	FALSE	TRUE	TRUE	TRUE	0.12	0.026	8.2e-06	-0.041992	0.0581062	0.469879
FST	PKOA	rs188904277	A	G	A	G	6	41053109	FALSE	FALSE	FALSE	TRUE	TRUE	TRUE	-0.095	0.016	6.6e-09	0.013215	0.0582595	0.820556
IL17RD	PKOA	rs35310535	A	G	A	G	9	90758832	FALSE	FALSE	FALSE	TRUE	TRUE	TRUE	0.045	0.0093	1.5e-06	0.00975396	0.0204833	0.633938
SPINT2	PKOA	rs9560397	A	G	A	G	13	89582428	FALSE	FALSE	FALSE	TRUE	TRUE	TRUE	-0.035	0.0074	2.5e-06	0.0172121	0.0127836	0.178167
DYNLL1	PKOA	rs75075837	G	A	G	A	3	115559327	FALSE	FALSE	FALSE	TRUE	TRUE	TRUE	0.16	0.036	7.9e-06	-0.00359827	0.0369467	0.922416
ZAP70	PKOA	rs35992963	T	C	T	C	13	41308380	FALSE	FALSE	FALSE	TRUE	TRUE	TRUE	-0.17	0.038	8.6e-06	-0.0405798	0.0234067	0.0829755
PRKCQ	PKOA	rs75280668	G	A	G	A	5	138638239	FALSE	FALSE	FALSE	TRUE	TRUE	TRUE	0.22	0.047	2.1e-06	0.0694991	0.0614782	0.25828
CA4	PKOA	rs145404552	G	A	G	A	1	189813222	FALSE	FALSE	FALSE	TRUE	TRUE	TRUE	-0.24	0.052	5.6e-06	-0.0967725	0.0968216	0.317556
FGF8	PKOA	rs149746554	A	G	A	G	15	95510584	FALSE	FALSE	FALSE	TRUE	TRUE	TRUE	0.14	0.028	2.1e-06	-0.00678065	0.0315238	0.829693
PLA2G5	PKOA	rs139373789	G	A	G	A	20	54924520	FALSE	FALSE	FALSE	TRUE	TRUE	TRUE	-0.098	0.021	4.3e-06	0.0425167	0.0558984	0.446892
HMGB1	PKOA	rs9639972	A	G	A	G	7	46984534	FALSE	FALSE	FALSE	TRUE	TRUE	TRUE	-0.11	0.024	7.2e-06	-0.00140158	0.0115517	0.903429
IL1R1	PKOA	rs141471645	A	G	A	G	7	23557642	FALSE	FALSE	FALSE	TRUE	TRUE	TRUE	-0.2	0.043	2.4e-06	-0.0091852	0.0799888	0.908579
CDC42BPB	PKOA	rs151016985	G	T	G	T	17	15997567	FALSE	FALSE	FALSE	TRUE	TRUE	TRUE	0.088	0.018	8.4e-07	0.0513838	0.0433681	0.236085
IL24	PKOA	rs13067476	C	T	C	T	3	5676067	FALSE	FALSE	FALSE	TRUE	TRUE	TRUE	0.034	0.0075	6e-06	0.00275677	0.0124156	0.824283
SOD3	PKOA	rs55854951	T	G	T	G	2	108713240	FALSE	FALSE	FALSE	TRUE	TRUE	TRUE	0.032	0.007	6.2e-06	-0.0181226	0.0151941	0.232973
PGM1	PKOA	rs13190299	A	G	A	G	5	20434825	FALSE	FALSE	FALSE	TRUE	TRUE	TRUE	0.033	0.0072	6.7e-06	-0.00865926	0.0121276	0.47522
UBE2L3	PKOA	rs78070008	A	C	A	C	11	42674891	FALSE	FALSE	FALSE	TRUE	TRUE	TRUE	0.12	0.025	4.3e-06	0.02046	0.0460341	0.656715
LGALS9	PKOA	rs117729449	A	G	A	G	15	70456313	FALSE	FALSE	FALSE	TRUE	TRUE	TRUE	-0.081	0.017	1.9e-06	0.0110075	0.0323132	0.733366
IL1RN	PKOA	rs112747841	T	C	T	C	6	135416516	FALSE	FALSE	FALSE	TRUE	TRUE	TRUE	0.094	0.02	2.8e-06	0.00654437	0.028366	0.817539
NOTCH1	PKOA	rs13259396	G	A	G	A	8	127476466	FALSE	FALSE	FALSE	TRUE	TRUE	TRUE	0.016	0.0036	9.2e-06	0.0146823	0.012394	0.236164
CDC37	PKOA	rs10983408	A	C	A	C	9	116926554	FALSE	FALSE	FALSE	TRUE	TRUE	TRUE	0.04	0.0087	4.7e-06	-0.0114425	0.0113463	0.313224
AFP	PKOA	rs148335434	T	G	T	G	2	105761610	FALSE	FALSE	FALSE	TRUE	TRUE	TRUE	0.11	0.024	5.1e-06	0.00426467	0.0231997	0.854151
BCAM	PKOA	rs10847035	T	C	T	C	12	126020595	FALSE	FALSE	FALSE	TRUE	TRUE	TRUE	-0.035	0.0076	4.9e-06	-0.0173192	0.0115176	0.132653
PSPN	PKOA	rs141824848	C	T	C	T	15	53836921	FALSE	FALSE	FALSE	TRUE	TRUE	TRUE	0.1	0.022	2.8e-06	0.0831819	0.0557717	0.135837
IL7	PKOA	rs57223957	G	A	G	A	15	98177034	FALSE	FALSE	FALSE	TRUE	TRUE	TRUE	0.065	0.012	1.1e-07	0.0153939	0.0210691	0.464999
HMGN1	PKOA	rs115104078	T	C	T	C	5	19531359	FALSE	FALSE	FALSE	TRUE	TRUE	TRUE	-0.25	0.056	7.9e-06	0.041069	0.043725	0.3476
CFC1	PKOA	rs9343824	G	A	G	A	6	78787852	FALSE	FALSE	FALSE	TRUE	TRUE	TRUE	0.027	0.006	7.8e-06	0.0187816	0.0108676	0.0839479
EIF4EBP2	PKOA	rs117679330	T	C	T	C	10	6150369	FALSE	FALSE	FALSE	TRUE	TRUE	TRUE	0.11	0.025	7.4e-06	0.0777809	0.0398658	0.0510493
PDK1	PKOA	rs78213796	G	A	G	A	2	64915276	FALSE	FALSE	FALSE	TRUE	TRUE	TRUE	0.15	0.032	7.4e-06	-0.0539617	0.0344081	0.116815
UFM1	PKOA	rs143650230	T	C	T	C	5	31573201	FALSE	FALSE	FALSE	TRUE	TRUE	TRUE	-0.45	0.085	2.3e-07	-0.0628358	0.0298601	0.0353484
HP	PKOA	rs217179	T	C	T	C	16	72181075	FALSE	FALSE	FALSE	TRUE	TRUE	TRUE	-0.13	0.02	9.6e-11	-0.00939187	0.0143328	0.512294
ZAP70	PKOA	rs115126396	A	G	A	G	9	134291496	FALSE	FALSE	FALSE	TRUE	TRUE	TRUE	-0.12	0.024	1.7e-06	-0.0492938	0.027802	0.0762237
DKK3	PKOA	rs75048796	A	G	A	G	12	86751387	FALSE	FALSE	FALSE	TRUE	TRUE	TRUE	0.064	0.014	7e-06	0.0328617	0.0282515	0.244755
CD59	PKOA	rs2073704	A	G	A	G	15	90231755	FALSE	FALSE	FALSE	TRUE	TRUE	TRUE	-0.019	0.004	1.4e-06	-0.0136788	0.0104669	0.191259
PSME3	PKOA	rs78456237	A	G	A	G	11	68330580	FALSE	FALSE	FALSE	TRUE	TRUE	TRUE	0.12	0.025	2.5e-06	-0.114818	0.0614101	0.0615276
MAPK11	PKOA	rs6848313	T	C	T	C	4	24371423	FALSE	FALSE	FALSE	TRUE	TRUE	TRUE	-0.045	0.0097	5.6e-06	0.0036605	0.0106714	0.731584
NCAM1	PKOA	rs77589722	C	T	C	T	3	60736816	FALSE	FALSE	FALSE	TRUE	TRUE	TRUE	0.052	0.011	4.4e-06	-0.00146844	0.0205446	0.943019
RET	PKOA	rs150430725	T	C	T	C	9	124275798	FALSE	FALSE	FALSE	TRUE	TRUE	TRUE	0.16	0.034	3e-06	-0.0503544	0.107991	0.641013
AFM	PKOA	rs7997134	A	G	A	G	13	79619594	FALSE	FALSE	FALSE	TRUE	TRUE	TRUE	0.025	0.0055	7.7e-06	-0.0209669	0.0114964	0.0681852
KIR2DL4	PKOA	rs7824694	T	C	T	C	8	97238857	FALSE	FALSE	FALSE	TRUE	TRUE	TRUE	0.061	0.013	3.9e-06	-0.0138236	0.0135935	0.309186
TDGF1	PKOA	rs11102106	T	C	T	C	1	110435241	FALSE	FALSE	FALSE	TRUE	TRUE	TRUE	-0.19	0.043	9.6e-06	0.00412273	0.0208799	0.843476
SOD3	PKOA	rs9915901	C	T	C	T	17	17379265	FALSE	FALSE	FALSE	TRUE	TRUE	TRUE	0.057	0.012	5.2e-06	-0.0127056	0.0282492	0.652876
KPNA2	PKOA	rs72833690	A	G	A	G	10	118280038	FALSE	FALSE	FALSE	TRUE	TRUE	TRUE	-0.12	0.025	4.9e-06	0.00776139	0.0353367	0.826151
C6	PKOA	rs56145342	G	A	G	A	3	174073370	FALSE	FALSE	FALSE	TRUE	TRUE	TRUE	-0.11	0.025	9.4e-06	-0.0233691	0.0499409	0.639831
IL1RAPL2	PKOA	rs138301763	A	G	A	G	7	8866108	FALSE	FALSE	FALSE	TRUE	TRUE	TRUE	-0.11	0.024	5.2e-06	0.0390269	0.144248	0.786734
SET	PKOA	rs913221	A	C	A	C	20	11018106	FALSE	FALSE	FALSE	TRUE	TRUE	TRUE	-0.02	0.0044	7.9e-06	0.0179911	0.0104938	0.086445
SKP1	PKOA	rs79824539	C	T	C	T	20	5536836	FALSE	FALSE	FALSE	TRUE	TRUE	TRUE	-0.054	0.012	7.2e-06	-0.0486449	0.029136	0.0950014
CHST2	PKOA	rs74927913	T	C	T	C	20	55761461	FALSE	FALSE	FALSE	TRUE	TRUE	TRUE	0.094	0.019	9.9e-07	0.020323	0.0264337	0.441995
CKAP2	PKOA	rs73236901	C	A	C	A	13	80037041	FALSE	FALSE	FALSE	TRUE	TRUE	TRUE	-0.16	0.036	8e-06	-0.093771	0.0946183	0.321663
IL13RA1	PKOA	rs16959966	G	A	G	A	15	34864781	FALSE	FALSE	FALSE	TRUE	TRUE	TRUE	0.051	0.011	4.5e-06	0.0427469	0.0165973	0.0100085
IL1RL2	PKOA	rs3213545	A	G	A	G	12	121033534	FALSE	FALSE	FALSE	TRUE	TRUE	TRUE	0.027	0.006	7.6e-06	0.0361693	0.0114256	0.00154746
FLT4	PKOA	rs77397681	A	G	A	G	14	84439695	FALSE	FALSE	FALSE	TRUE	TRUE	TRUE	-0.081	0.018	8.5e-06	-0.0277095	0.0209928	0.18685
CTSC	PKOA	rs4739348	T	G	T	G	8	37612611	FALSE	FALSE	FALSE	TRUE	TRUE	TRUE	-0.032	0.0067	2.5e-06	0.00770678	0.0160946	0.632051
MPO	PKOA	rs60390214	A	C	A	C	2	36810797	FALSE	FALSE	FALSE	TRUE	TRUE	TRUE	0.15	0.032	2.6e-06	0.0154529	0.0205617	0.452328
CXCL5	PKOA	rs3946906	T	C	T	C	4	184254268	FALSE	FALSE	FALSE	TRUE	TRUE	TRUE	0.022	0.0049	6e-06	0.0180112	0.0105535	0.087884
TPSG1	PKOA	rs191214630	A	C	A	C	17	46818465	FALSE	FALSE	FALSE	TRUE	TRUE	TRUE	0.16	0.036	7.3e-06	-0.0292078	0.0334468	0.382521
OLR1	PKOA	rs117769929	A	G	A	G	11	89202020	FALSE	FALSE	FALSE	TRUE	TRUE	TRUE	0.17	0.036	3.7e-06	0.0244256	0.0162794	0.133512
KIT	PKOA	rs78038533	G	T	G	T	4	156776353	FALSE	FALSE	FALSE	TRUE	TRUE	TRUE	-0.086	0.018	3.4e-06	0.0418179	0.0409332	0.306964
SCARF2	PKOA	rs115569888	A	G	A	G	3	56460628	FALSE	FALSE	FALSE	TRUE	TRUE	TRUE	0.11	0.023	4.2e-06	-0.0619479	0.0444431	0.163357
SEMA6B	PKOA	rs12214421	T	C	T	C	6	110433562	FALSE	FALSE	FALSE	TRUE	TRUE	TRUE	-0.19	0.043	8.5e-06	-0.0353163	0.0189122	0.0618486
PRKCZ	PKOA	rs62171496	G	A	G	A	2	205323480	FALSE	FALSE	FALSE	TRUE	TRUE	TRUE	-0.082	0.018	6.5e-06	-0.0104147	0.0179554	0.561891
IL17A	PKOA	rs4764399	A	G	A	G	12	18396951	FALSE	FALSE	FALSE	TRUE	TRUE	TRUE	0.025	0.0054	6.9e-06	0.000879429	0.0105219	0.93339
HSPB1	PKOA	rs116965200	T	C	T	C	11	30518854	FALSE	FALSE	FALSE	TRUE	TRUE	TRUE	0.24	0.052	3.8e-06	-0.0481376	0.0640693	0.45245
RSPO3	PKOA	rs143332484	T	C	T	C	6	41161469	FALSE	FALSE	FALSE	TRUE	TRUE	TRUE	-0.069	0.015	6.6e-06	0.00386314	0.0592197	0.947988
CD4	PKOA	rs4553367	A	C	A	C	11	23513369	FALSE	FALSE	FALSE	TRUE	TRUE	TRUE	0.089	0.02	8.6e-06	-0.0653469	0.0409913	0.110899
PRKCI	PKOA	rs9679687	G	A	G	A	2	104666970	FALSE	FALSE	FALSE	TRUE	TRUE	TRUE	0.069	0.013	2.8e-07	-0.0263981	0.0177592	0.13716
PTEN	PKOA	rs12239323	T	C	T	C	1	233716012	FALSE	FALSE	FALSE	TRUE	TRUE	TRUE	0.15	0.034	6.8e-06	0.0477125	0.0230193	0.0381979
MYBPC1	PKOA	rs142379867	C	T	C	T	4	162478755	FALSE	FALSE	FALSE	TRUE	TRUE	TRUE	0.25	0.051	1.6e-06	-0.0341628	0.0308327	0.267858
CD274	PKOA	rs61742846	A	G	A	G	1	3500647	FALSE	FALSE	FALSE	TRUE	TRUE	TRUE	0.15	0.032	5.2e-06	0.0255241	0.0342992	0.456779
LAYN	PKOA	rs138325659	G	T	G	T	2	214912609	FALSE	FALSE	FALSE	TRUE	TRUE	TRUE	-0.15	0.029	2.8e-07	-0.0326206	0.036339	0.36936
TNFRSF1B	PKOA	rs74417878	C	T	C	T	18	69790501	FALSE	FALSE	FALSE	TRUE	TRUE	TRUE	0.087	0.019	5.2e-06	0.0305041	0.058354	0.601154
TPM1	PKOA	rs112234963	T	C	T	C	10	11430287	FALSE	FALSE	FALSE	TRUE	TRUE	TRUE	0.077	0.016	3.5e-06	0.00108196	0.031409	0.97252
CD86	PKOA	rs7109054	C	T	C	T	11	79473931	FALSE	FALSE	FALSE	TRUE	TRUE	TRUE	0.11	0.023	3.7e-06	-0.0376047	0.0282524	0.18318
GPT	PKOA	rs79026421	G	A	G	A	1	68934438	FALSE	FALSE	FALSE	TRUE	TRUE	TRUE	-0.07	0.015	5.6e-06	-0.0306037	0.0296447	0.301908
IL7R	PKOA	rs186146276	A	G	A	G	14	98528581	FALSE	FALSE	FALSE	TRUE	TRUE	TRUE	0.14	0.031	8.1e-06	-0.0688493	0.109757	0.530471
FGG	PKOA	rs1881975	G	A	G	A	3	184328254	FALSE	FALSE	FALSE	TRUE	TRUE	TRUE	0.028	0.0061	4.4e-06	-0.00674232	0.0114387	0.555574
TGFBI	PKOA	rs62119870	C	T	C	T	19	2440770	FALSE	FALSE	FALSE	TRUE	TRUE	TRUE	-0.026	0.0057	6e-06	0.0153806	0.0113719	0.176213
DNAJB1	PKOA	rs115021975	C	T	C	T	5	129002381	FALSE	FALSE	FALSE	TRUE	TRUE	TRUE	-0.22	0.049	7.5e-06	0.019237	0.0889992	0.828873
MMP17	PKOA	rs17568569	T	C	T	C	18	8323566	FALSE	FALSE	FALSE	TRUE	TRUE	TRUE	0.065	0.014	2.7e-06	-0.0178066	0.0199318	0.371655
CCL20	PKOA	rs61879827	A	G	A	G	11	12666935	FALSE	FALSE	FALSE	TRUE	TRUE	TRUE	0.059	0.013	4.7e-06	-0.00762002	0.0149207	0.609559
PCSK7	PKOA	rs142644034	C	T	C	T	5	39647049	FALSE	FALSE	FALSE	TRUE	TRUE	TRUE	-0.27	0.057	3.5e-06	-0.00980135	0.0248248	0.692976
SERPINA10	PKOA	rs116579483	G	A	G	A	4	48822653	FALSE	FALSE	FALSE	TRUE	TRUE	TRUE	0.11	0.024	3.4e-06	-0.00958503	0.0298233	0.747913
TNFRSF10B	PKOA	rs146503894	A	G	A	G	20	47202894	FALSE	FALSE	FALSE	TRUE	TRUE	TRUE	0.2	0.043	4e-06	0.0417947	0.0786189	0.594995
FGF2	PKOA	rs62191122	A	C	A	C	2	239001733	FALSE	FALSE	FALSE	TRUE	TRUE	TRUE	0.29	0.064	5.7e-06	0.00894891	0.0342033	0.793601
TNFRSF9	PKOA	rs111273183	T	C	T	C	9	35699897	FALSE	FALSE	FALSE	TRUE	TRUE	TRUE	0.095	0.02	4.9e-06	0.0139044	0.075513	0.853909
PDE4D	PKOA	rs11699514	T	C	T	C	20	5021777	FALSE	FALSE	FALSE	TRUE	TRUE	TRUE	0.027	0.006	9.4e-06	-0.00801827	0.010816	0.458492
FN1	PKOA	rs12903229	A	G	A	G	15	59842422	FALSE	FALSE	FALSE	TRUE	TRUE	TRUE	-0.027	0.006	9.3e-06	-0.00414909	0.0106992	0.69817
HMGN1	PKOA	rs78989763	T	C	T	C	4	16636434	FALSE	FALSE	FALSE	TRUE	TRUE	TRUE	0.17	0.037	5.1e-06	-0.014195	0.0544651	0.794382
IL1RN	PKOA	rs74359076	C	A	C	A	5	85501470	FALSE	FALSE	FALSE	TRUE	TRUE	TRUE	0.089	0.019	5.1e-06	0.0236864	0.038429	0.537653
CXCL5	PKOA	rs2470920	C	T	C	T	15	44814573	FALSE	FALSE	FALSE	TRUE	TRUE	TRUE	-0.025	0.0055	9.3e-06	-0.00912117	0.0117855	0.43897
EIF5A	PKOA	rs62046059	C	A	C	A	16	21934093	FALSE	FALSE	FALSE	TRUE	TRUE	TRUE	0.064	0.013	1.1e-06	0.0192834	0.012867	0.133961
USP25	PKOA	rs143647025	A	G	A	G	3	77091874	FALSE	FALSE	FALSE	TRUE	TRUE	TRUE	0.072	0.015	1.7e-06	0.0118772	0.035894	0.740722
KIRREL3	PKOA	rs111716486	G	A	G	A	3	183091806	FALSE	FALSE	FALSE	TRUE	TRUE	TRUE	-0.028	0.006	4.1e-06	-0.00836464	0.016238	0.606464
ULBP1	PKOA	rs7893395	T	C	T	C	10	16863501	FALSE	FALSE	FALSE	TRUE	TRUE	TRUE	0.056	0.012	6.6e-06	-0.00380476	0.0133232	0.775206
SEZ6L2	PKOA	rs150179868	G	A	G	A	13	84559210	FALSE	FALSE	FALSE	TRUE	TRUE	TRUE	-0.22	0.048	7.8e-06	0.0470546	0.036654	0.19923
RAC1	PKOA	rs78378254	T	G	T	G	13	112625774	FALSE	FALSE	FALSE	TRUE	TRUE	TRUE	0.31	0.067	3.5e-06	0.071795	0.068816	0.296814
CD47	PKOA	rs11635023	A	G	A	G	15	24912904	FALSE	FALSE	FALSE	TRUE	TRUE	TRUE	0.03	0.0065	5.4e-06	0.00646213	0.0104647	0.536893
CD22	PKOA	rs494190	G	A	G	A	19	56066628	FALSE	FALSE	FALSE	TRUE	TRUE	TRUE	-0.04	0.0087	6.1e-06	0.0179353	0.0172302	0.297912
S100A4	PKOA	rs184023470	A	C	A	C	9	111957182	FALSE	FALSE	FALSE	TRUE	TRUE	TRUE	-0.047	0.01	5.6e-06	0.00056537	0.0178907	0.97479
STK16	PKOA	rs79098169	T	C	T	C	9	111231279	FALSE	FALSE	FALSE	TRUE	TRUE	TRUE	-0.12	0.026	3.2e-06	-0.0261515	0.057296	0.648082
MAPKAPK3	PKOA	rs113336663	G	T	G	T	2	103776768	FALSE	FALSE	FALSE	TRUE	TRUE	TRUE	0.19	0.04	3e-06	0.113268	0.127552	0.374536
PYY	PKOA	rs115166667	C	T	C	T	4	35380028	FALSE	FALSE	FALSE	TRUE	TRUE	TRUE	0.17	0.038	8.6e-06	0.013843	0.0522544	0.791074
PON1	PKOA	rs2347440	G	A	G	A	7	47200983	FALSE	FALSE	FALSE	TRUE	TRUE	TRUE	-0.034	0.0065	2.3e-07	-0.0077093	0.0110168	0.484065
NTN1	PKOA	rs146764984	A	G	A	G	9	110815145	FALSE	FALSE	FALSE	TRUE	TRUE	TRUE	-0.11	0.023	6.3e-06	-0.0271822	0.0490347	0.579342
VEGFC	PKOA	rs149841291	G	T	G	T	8	90299107	FALSE	FALSE	FALSE	TRUE	TRUE	TRUE	-0.13	0.029	5.7e-06	0.0289208	0.031539	0.359151
VEGFD	PKOA	rs116573774	T	C	T	C	22	16865733	FALSE	FALSE	FALSE	TRUE	TRUE	TRUE	0.15	0.03	8.5e-07	-0.0301665	0.0298516	0.312232
PAFAH1B2	PKOA	rs56718372	T	C	T	C	10	7725597	FALSE	FALSE	FALSE	TRUE	TRUE	TRUE	-0.067	0.015	6.1e-06	-0.0288003	0.0156993	0.066581
EDAR	PKOA	rs138331459	G	A	G	A	6	146603228	FALSE	FALSE	FALSE	TRUE	TRUE	TRUE	0.13	0.029	9.8e-06	-0.0348754	0.0394808	0.377047
CCL20	PKOA	rs140706721	T	C	T	C	6	162056131	FALSE	FALSE	FALSE	TRUE	TRUE	TRUE	0.26	0.055	2.9e-06	0.0257085	0.0354846	0.46876
IGF1	PKOA	rs113903787	A	G	A	G	7	51793454	FALSE	FALSE	FALSE	TRUE	TRUE	TRUE	-0.13	0.03	7.7e-06	0.0500682	0.03687	0.174474
PIM1	PKOA	rs191374482	T	C	T	C	20	60173195	FALSE	FALSE	FALSE	TRUE	TRUE	TRUE	-0.08	0.017	6e-06	0.0299228	0.0218882	0.171603
SHC1	PKOA	rs6785817	T	C	T	C	3	2905044	FALSE	FALSE	FALSE	TRUE	TRUE	TRUE	-0.053	0.011	3.6e-06	0.0270673	0.0147672	0.0668129
JAG2	PKOA	rs4566937	C	T	C	T	7	15190576	FALSE	FALSE	FALSE	TRUE	TRUE	TRUE	0.039	0.0086	8.5e-06	-0.00067491	0.0105278	0.948884
FGFR2	PKOA	rs184057680	G	A	G	A	3	153528110	FALSE	FALSE	FALSE	TRUE	TRUE	TRUE	0.2	0.041	2.1e-06	-0.0170263	0.0253997	0.502643
JAM3	PKOA	rs56311088	A	G	A	G	5	116385058	FALSE	FALSE	FALSE	TRUE	TRUE	TRUE	-0.066	0.015	7.6e-06	0.00608366	0.0201066	0.762218
PDE4D	PKOA	rs35425160	A	G	A	G	3	188057511	FALSE	FALSE	FALSE	TRUE	TRUE	TRUE	0.12	0.025	2e-06	0.0535483	0.0306459	0.0805824
TNFSF13B	PKOA	rs72672742	G	A	G	A	8	78033008	FALSE	FALSE	FALSE	TRUE	TRUE	TRUE	-0.07	0.015	6.1e-06	0.00195556	0.0206278	0.924472
CCL1	PKOA	rs7044173	T	G	T	G	9	37956355	FALSE	FALSE	FALSE	TRUE	TRUE	TRUE	0.033	0.0073	6.8e-06	-0.00411001	0.0104402	0.693825
YWHAB	PKOA	rs72756168	A	G	A	G	15	88069284	FALSE	FALSE	FALSE	TRUE	TRUE	TRUE	-0.17	0.038	6.5e-06	-0.0304428	0.0233806	0.192897
PSMA2	PKOA	rs12214421	T	C	T	C	6	110433562	FALSE	FALSE	FALSE	TRUE	TRUE	TRUE	-0.11	0.023	4.7e-06	-0.0353163	0.0189122	0.0618486
PIK3CG	PKOA	rs62168294	G	A	G	A	2	122301450	FALSE	FALSE	FALSE	TRUE	TRUE	TRUE	-0.056	0.012	1.8e-06	0.00839342	0.0139969	0.54873
VEGFA	PKOA	rs4349808	C	T	C	T	6	43957037	FALSE	FALSE	FALSE	TRUE	TRUE	TRUE	-0.058	0.01	1.1e-08	-0.00784967	0.0104681	0.453334
ABL1	PKOA	rs34759112	C	T	C	T	10	43841286	FALSE	FALSE	FALSE	TRUE	TRUE	TRUE	0.064	0.013	1.8e-06	0.000741755	0.019281	0.969312
LY9	PKOA	rs74867508	A	G	A	G	6	56998132	FALSE	FALSE	FALSE	TRUE	TRUE	TRUE	-0.19	0.043	9e-06	0.0272254	0.0215976	0.207461
BIRC3	PKOA	rs9967331	G	A	G	A	18	27075271	FALSE	FALSE	FALSE	TRUE	TRUE	TRUE	-0.04	0.0082	1.8e-06	-0.00757653	0.0160843	0.637604
NOTCH3	PKOA	rs13050920	T	C	T	C	21	45540981	FALSE	FALSE	FALSE	TRUE	TRUE	TRUE	-0.021	0.0047	6.4e-06	0.00600218	0.0108856	0.581369
RPS3A	PKOA	rs11111254	C	T	C	T	12	102365488	FALSE	FALSE	FALSE	TRUE	TRUE	TRUE	0.083	0.018	6.7e-06	0.00656266	0.0177588	0.711723
GHRL	PKOA	rs447803	A	C	A	C	5	97047723	FALSE	FALSE	FALSE	TRUE	TRUE	TRUE	-0.035	0.0078	8.1e-06	0.0105836	0.0112284	0.345899
HIBADH	PKOA	rs187913291	A	G	A	G	4	171395828	FALSE	FALSE	FALSE	TRUE	TRUE	TRUE	0.14	0.029	3.1e-06	-0.00138619	0.0429387	0.974246
MMP12	PKOA	rs17461356	A	C	A	C	12	89413672	FALSE	FALSE	FALSE	TRUE	TRUE	TRUE	0.072	0.016	7.8e-06	0.0165035	0.0126723	0.192805
EPOR	PKOA	rs144849356	A	C	A	C	11	99283323	FALSE	FALSE	FALSE	TRUE	TRUE	TRUE	0.1	0.022	6e-06	0.00775005	0.0398419	0.845769
WIF1	PKOA	rs75156368	C	T	C	T	19	6252630	FALSE	FALSE	FALSE	TRUE	TRUE	TRUE	-0.075	0.016	6e-06	0.0310944	0.0394053	0.430059
ZNRF3	PKOA	rs141148619	C	T	C	T	12	32033596	FALSE	FALSE	FALSE	TRUE	TRUE	TRUE	0.11	0.025	8.7e-06	0.027169	0.0388301	0.48412
LTA	PKOA	rs548706933	C	T	C	T	1	55563679	FALSE	FALSE	FALSE	TRUE	TRUE	TRUE	0.11	0.025	6e-06	0.0115491	0.0295253	0.695681
TPM1	PKOA	rs12074363	A	G	A	G	1	20013899	FALSE	FALSE	FALSE	TRUE	TRUE	TRUE	0.06	0.013	4.1e-06	0.0223138	0.0210814	0.289845
ANK2	PKOA	rs75428570	C	A	C	A	8	50494977	FALSE	FALSE	FALSE	TRUE	TRUE	TRUE	0.089	0.02	9.6e-06	-0.0229468	0.0252806	0.364046
FLT3	PKOA	rs146193482	G	A	G	A	3	46398604	FALSE	FALSE	FALSE	TRUE	TRUE	TRUE	0.12	0.027	6.3e-06	0.0102613	0.0295578	0.728471
CAMK2B	PKOA	rs34514612	T	C	T	C	1	65735221	FALSE	FALSE	FALSE	TRUE	TRUE	TRUE	0.14	0.029	3.2e-06	0.0171088	0.0283661	0.546415
GSTP1	PKOA	rs79471912	A	C	A	C	7	31016449	FALSE	FALSE	FALSE	TRUE	TRUE	TRUE	-0.17	0.037	6.9e-06	0.024691	0.0315593	0.433998
TMPRSS15	PKOA	rs10974644	G	T	G	T	9	469265	FALSE	FALSE	FALSE	TRUE	TRUE	TRUE	0.07	0.015	2e-06	-0.0134769	0.0276114	0.625485
NUDCD3	PKOA	rs117120368	T	G	T	G	18	72462237	FALSE	FALSE	FALSE	TRUE	TRUE	TRUE	0.12	0.025	1e-06	-0.0893028	0.0797892	0.26304
FGF20	PKOA	rs117763270	T	G	T	G	9	118924203	FALSE	FALSE	FALSE	TRUE	TRUE	TRUE	-0.11	0.025	6.8e-06	-0.0429047	0.0618044	0.487557
TPM2	PKOA	rs4441365	C	T	C	T	18	3217624	FALSE	FALSE	FALSE	TRUE	TRUE	TRUE	-0.15	0.029	5.9e-07	-0.0295185	0.0391187	0.450497
CTSE	PKOA	rs117843826	C	T	C	T	20	60165105	FALSE	FALSE	FALSE	TRUE	TRUE	TRUE	-0.094	0.02	2.9e-06	0.0320055	0.0218147	0.142333
BSG	PKOA	rs114216415	A	G	A	G	4	150933042	FALSE	FALSE	FALSE	TRUE	TRUE	TRUE	-0.067	0.015	7.3e-06	0.0262412	0.0485786	0.589073
N6AMT1	PKOA	rs117453308	C	T	C	T	6	146645987	FALSE	FALSE	FALSE	TRUE	TRUE	TRUE	0.087	0.017	8.7e-07	-0.0285923	0.0345419	0.407808
NRG1	PKOA	rs72644489	C	T	C	T	13	93968931	FALSE	FALSE	FALSE	TRUE	TRUE	TRUE	0.12	0.025	1.6e-06	0.000818542	0.0269709	0.975789
PROS1	PKOA	rs113000381	T	C	T	C	15	40287338	FALSE	FALSE	FALSE	TRUE	TRUE	TRUE	0.076	0.017	8.3e-06	0.0603295	0.0687657	0.380313
PARK7	PKOA	rs78851950	G	A	G	A	10	12420846	FALSE	FALSE	FALSE	TRUE	TRUE	TRUE	0.15	0.033	7.7e-06	-0.00527865	0.0418327	0.899586
HK1	PKOA	rs147683654	A	G	A	G	18	28827752	FALSE	FALSE	FALSE	TRUE	TRUE	TRUE	-0.13	0.027	1.4e-06	-0.0306217	0.0448049	0.494325
LILRB1	PKOA	rs112057237	A	G	A	G	19	54634593	FALSE	FALSE	FALSE	TRUE	TRUE	TRUE	0.064	0.012	6.8e-08	-0.0127771	0.0187217	0.494941
GDF2	PKOA	rs111850556	A	G	A	G	4	171982447	FALSE	FALSE	FALSE	TRUE	TRUE	TRUE	0.36	0.08	8.5e-06	0.223224	0.0708446	0.00162772
EIF4EBP2	PKOA	rs73072279	C	T	C	T	5	32050635	FALSE	FALSE	FALSE	TRUE	TRUE	TRUE	0.19	0.038	6.9e-07	-0.00351485	0.0356655	0.921495
CDC37	PKOA	rs144687069	T	C	T	C	17	5908011	FALSE	FALSE	FALSE	TRUE	TRUE	TRUE	-0.14	0.029	3.9e-06	0.0200522	0.026329	0.446296
MAPK3	PKOA	rs79263805	T	C	T	C	9	68526558	FALSE	FALSE	FALSE	TRUE	TRUE	TRUE	0.14	0.029	4.3e-06	0.0236893	0.0276148	0.390977
NAPA	PKOA	rs150464137	T	C	T	C	17	71263133	FALSE	FALSE	FALSE	TRUE	TRUE	TRUE	0.16	0.035	7.3e-06	0.0164581	0.0467619	0.724873
TAGLN2	PKOA	rs146145998	A	G	A	G	6	146700116	FALSE	FALSE	FALSE	TRUE	TRUE	TRUE	0.13	0.026	1.3e-06	-0.0767031	0.0382537	0.0449511
AIF1	PKOA	rs4463830	T	C	T	C	11	12637784	FALSE	FALSE	FALSE	TRUE	TRUE	TRUE	0.041	0.0079	2.6e-07	-0.0300304	0.0105649	0.00447662
FCGR1A	PKOA	rs74727179	G	A	G	A	20	41796417	FALSE	FALSE	FALSE	TRUE	TRUE	TRUE	0.11	0.025	9e-06	-0.0176642	0.0267902	0.509669
OAS1	PKOA	rs77660877	T	C	T	C	11	114093321	FALSE	FALSE	FALSE	TRUE	TRUE	TRUE	0.1	0.021	9.7e-07	-0.00860424	0.0291973	0.768228
CD59	PKOA	rs76596790	C	A	C	A	4	160326871	FALSE	FALSE	FALSE	TRUE	TRUE	TRUE	0.065	0.014	2.4e-06	0.0272494	0.0517744	0.598673
AMH	PKOA	rs113779784	A	G	A	G	2	106501180	FALSE	FALSE	FALSE	TRUE	TRUE	TRUE	0.052	0.011	3.8e-06	0.0236076	0.033791	0.48478
HSD17B1	PKOA	rs78582655	A	G	A	G	5	154803071	FALSE	FALSE	FALSE	TRUE	TRUE	TRUE	0.33	0.068	1.5e-06	0.0250639	0.0329762	0.44722
PTN	PKOA	rs9572204	G	A	G	A	13	69617586	FALSE	FALSE	FALSE	TRUE	TRUE	TRUE	0.026	0.0059	9.9e-06	-0.00572594	0.0115328	0.619547
ACY1	PKOA	rs141351177	A	G	A	G	8	133215761	FALSE	FALSE	FALSE	TRUE	TRUE	TRUE	0.34	0.074	6.2e-06	0.0101489	0.093288	0.913368
SERPINA3	PKOA	rs56104611	C	T	C	T	7	77979137	FALSE	FALSE	FALSE	TRUE	TRUE	TRUE	-0.054	0.01	1.5e-07	0.0822255	0.033719	0.0147462
CRISP3	PKOA	rs62578591	A	G	A	G	9	81592284	FALSE	FALSE	FALSE	TRUE	TRUE	TRUE	0.065	0.014	9e-06	0.0171876	0.0269882	0.524218
MDM2	PKOA	rs9558054	A	G	A	G	13	86428938	FALSE	FALSE	FALSE	TRUE	TRUE	TRUE	0.044	0.0098	6.7e-06	-0.0152057	0.0141173	0.281436
FGF7	PKOA	rs7112606	T	C	T	C	11	6868698	FALSE	FALSE	FALSE	TRUE	TRUE	TRUE	-0.041	0.0091	6.3e-06	0.015899	0.0129337	0.218971
SMAD3	PKOA	rs56337231	A	G	A	G	14	84337164	FALSE	FALSE	FALSE	TRUE	TRUE	TRUE	0.046	0.01	7.3e-06	0.0211691	0.0104482	0.0427553
INS	PKOA	rs10472933	C	A	C	A	5	34609145	FALSE	FALSE	FALSE	TRUE	TRUE	TRUE	0.051	0.011	3.8e-06	0.00632955	0.0109228	0.562265
IL36B	PKOA	rs1118247	T	C	T	C	17	51474938	FALSE	FALSE	FALSE	TRUE	TRUE	TRUE	0.063	0.014	7.8e-06	0.00839466	0.0175705	0.632814
FGF23	PKOA	rs17055968	T	G	T	G	13	59117348	FALSE	FALSE	FALSE	TRUE	TRUE	TRUE	-0.14	0.029	4.2e-06	-0.00611155	0.0738561	0.934051
PPIF	PKOA	rs55773251	A	G	A	G	4	183414947	FALSE	FALSE	FALSE	TRUE	TRUE	TRUE	0.09	0.02	6.2e-06	-0.00856923	0.0115908	0.459717
LTBR	PKOA	rs139189117	A	C	A	C	1	219060529	FALSE	FALSE	FALSE	TRUE	TRUE	TRUE	-0.19	0.042	7.1e-06	0.0251077	0.0462048	0.586855
HINT1	PKOA	rs2519445	A	G	A	G	16	15285158	FALSE	FALSE	FALSE	TRUE	TRUE	TRUE	-0.039	0.0087	9.7e-06	-0.033857	0.0106577	0.00148926
STAB2	PKOA	rs72833690	A	G	A	G	10	118280038	FALSE	FALSE	FALSE	TRUE	TRUE	TRUE	-0.084	0.019	6.8e-06	0.00776139	0.0353367	0.826151
CBX5	PKOA	rs1945148	G	A	G	A	18	24553562	FALSE	FALSE	FALSE	TRUE	TRUE	TRUE	-0.026	0.0052	4.6e-07	-0.0114934	0.0111578	0.302974
RAD51	PKOA	rs2986392	A	G	A	G	9	75704378	FALSE	FALSE	FALSE	TRUE	TRUE	TRUE	-0.062	0.014	6.5e-06	-0.0111302	0.0186166	0.549932
NOTCH3	PKOA	rs11951337	A	G	A	G	5	76690141	FALSE	FALSE	FALSE	TRUE	TRUE	TRUE	-0.031	0.006	4.7e-07	-0.0024518	0.0127456	0.847457
EFNB2	PKOA	rs55666651	C	T	C	T	3	71873351	FALSE	FALSE	FALSE	TRUE	TRUE	TRUE	-0.11	0.025	8.8e-06	-0.0363587	0.0207351	0.079517
PLA2G1B	PKOA	rs10228155	A	G	A	G	7	6162425	FALSE	FALSE	FALSE	TRUE	TRUE	TRUE	-0.11	0.024	6.2e-06	0.0102407	0.0174318	0.556886
RBM39	PKOA	rs17865697	T	C	T	C	2	234037240	FALSE	FALSE	FALSE	TRUE	TRUE	TRUE	0.2	0.04	5.7e-07	0.0566174	0.0548573	0.302032
CCN2	PKOA	rs2010266	A	G	A	G	3	15308036	FALSE	FALSE	FALSE	TRUE	TRUE	TRUE	-0.099	0.022	9.2e-06	0.0202561	0.0251049	0.419747
BMPR2	PKOA	rs72695704	G	A	G	A	1	116471722	FALSE	FALSE	FALSE	TRUE	TRUE	TRUE	0.1	0.021	2.5e-06	0.0948929	0.0625236	0.129087
FAS	PKOA	rs72662236	G	A	G	A	8	93158715	FALSE	FALSE	FALSE	TRUE	TRUE	TRUE	0.069	0.013	1e-07	0.0439815	0.0317038	0.165362
TNNI2	PKOA	rs17848385	G	T	G	T	2	136117122	FALSE	FALSE	FALSE	TRUE	TRUE	TRUE	0.12	0.027	4.2e-06	0.0166257	0.0159471	0.297156
FN1	PKOA	rs60311363	G	A	G	A	10	59851928	FALSE	FALSE	FALSE	TRUE	TRUE	TRUE	0.042	0.0088	2.1e-06	-0.0172022	0.0109923	0.117597
FGFR2	PKOA	rs114465416	A	G	A	G	4	65157928	FALSE	FALSE	FALSE	TRUE	TRUE	TRUE	0.16	0.033	2.7e-06	0.0744148	0.100947	0.461022
TKT	PKOA	rs10966831	C	A	C	A	9	25281074	FALSE	FALSE	FALSE	TRUE	TRUE	TRUE	0.089	0.02	9.1e-06	0.00774496	0.0189557	0.682846
PLA2G1B	PKOA	rs62065903	C	T	C	T	17	40807718	FALSE	FALSE	FALSE	TRUE	TRUE	TRUE	-0.12	0.027	8.2e-06	0.0211327	0.0174613	0.22618
CTSE	PKOA	rs113702249	T	C	T	C	20	44632714	FALSE	FALSE	FALSE	TRUE	TRUE	TRUE	0.12	0.026	6.2e-06	-0.055667	0.0714351	0.435823
PTHLH	PKOA	rs9575658	A	G	A	G	13	36239164	FALSE	FALSE	FALSE	TRUE	TRUE	TRUE	-0.045	0.0098	6.2e-06	-0.00789409	0.012301	0.521041
CTSE	PKOA	rs2236240	T	C	T	C	14	94494539	FALSE	FALSE	FALSE	TRUE	TRUE	TRUE	0.052	0.011	6.5e-06	0.0349512	0.0202977	0.0850805
FAM107A	PKOA	rs2098339	T	C	T	C	7	78587037	FALSE	FALSE	FALSE	TRUE	TRUE	TRUE	-0.02	0.0045	8.5e-06	0.0108451	0.0110874	0.328002
MATK	PKOA	rs6448103	A	G	A	G	4	21950922	FALSE	FALSE	FALSE	TRUE	TRUE	TRUE	0.054	0.012	6.3e-06	-0.00916157	0.0180921	0.612586
APCS	PKOA	rs7025777	T	G	T	G	9	2157572	FALSE	FALSE	FALSE	TRUE	TRUE	TRUE	-0.07	0.014	1.2e-06	0.00279986	0.0457355	0.951185
EHMT2	PKOA	rs11745044	C	T	C	T	5	95828595	FALSE	FALSE	FALSE	TRUE	TRUE	TRUE	-0.048	0.011	8.3e-06	0.00384932	0.0110982	0.72871
ISG15	PKOA	rs186292857	G	A	G	A	1	242021725	FALSE	FALSE	FALSE	TRUE	TRUE	TRUE	0.2	0.045	7e-06	0.0189794	0.038588	0.622828
EFNA4	PKOA	rs115668506	C	T	C	T	5	99440963	FALSE	FALSE	FALSE	TRUE	TRUE	TRUE	0.078	0.017	3.1e-06	-0.0228053	0.0480784	0.635261
PCSK7	PKOA	rs78108569	G	A	G	A	18	1327049	FALSE	FALSE	FALSE	TRUE	TRUE	TRUE	-0.15	0.032	5.8e-06	-0.0484875	0.0175413	0.0057065
RGMB	PKOA	rs186414371	G	A	G	A	11	7900432	FALSE	FALSE	FALSE	TRUE	TRUE	TRUE	-0.085	0.018	4.8e-06	-0.0175448	0.0593539	0.767538
ERAP1	PKOA	rs143969715	G	T	G	T	10	96216159	FALSE	FALSE	FALSE	TRUE	TRUE	TRUE	-0.23	0.052	6.7e-06	0.0762673	0.0743316	0.304872
WFIKKN2	PKOA	rs74039484	T	C	T	C	15	100668664	FALSE	FALSE	FALSE	TRUE	TRUE	TRUE	0.066	0.015	7.4e-06	0.000844545	0.0150706	0.955311
PIK3CG	PKOA	rs79001000	T	C	T	C	7	31000421	FALSE	FALSE	FALSE	TRUE	TRUE	TRUE	-0.15	0.032	7.7e-06	-0.0335024	0.0421723	0.426953
IFNGR2	PKOA	rs34440929	T	C	T	C	17	63336878	FALSE	FALSE	FALSE	TRUE	TRUE	TRUE	0.047	0.01	4.2e-06	-0.0446348	0.0180184	0.0132425
C3	PKOA	rs118096349	T	G	T	G	12	110645031	FALSE	FALSE	FALSE	TRUE	TRUE	TRUE	-0.45	0.1	7.7e-06	0.0791011	0.048944	0.106061
SIGLEC1	PKOA	rs60028526	T	C	T	C	8	102523471	FALSE	FALSE	FALSE	TRUE	TRUE	TRUE	0.036	0.0081	9.2e-06	-0.00722882	0.0117188	0.537331
CD274	PKOA	rs8134512	A	G	A	G	21	30821171	FALSE	FALSE	FALSE	TRUE	TRUE	TRUE	-0.16	0.036	8.9e-06	0.00809838	0.0331856	0.807205
STK16	PKOA	rs62131680	C	T	C	T	2	14810969	FALSE	FALSE	FALSE	TRUE	TRUE	TRUE	-0.084	0.019	8.3e-06	0.0237969	0.0433033	0.582636
GDF2	PKOA	rs142337365	G	A	G	A	3	84404913	FALSE	FALSE	FALSE	TRUE	TRUE	TRUE	0.31	0.06	3.4e-07	-0.0572761	0.0468218	0.221225
MAPK14	PKOA	rs2998944	C	T	C	T	9	174425	FALSE	FALSE	FALSE	TRUE	TRUE	TRUE	0.076	0.017	8.4e-06	-0.0445328	0.0307763	0.147901
MYBPC1	PKOA	rs537269608	T	C	T	C	17	10322823	FALSE	FALSE	FALSE	TRUE	TRUE	TRUE	0.5	0.086	9.6e-09	-0.0644074	0.0694874	0.353983
EDA2R	PKOA	rs34722066	A	G	A	G	8	94071310	FALSE	FALSE	FALSE	TRUE	TRUE	TRUE	0.093	0.02	4e-06	-0.0119008	0.0361722	0.742154
HBEGF	PKOA	rs1323123	C	T	C	T	1	175701364	FALSE	FALSE	FALSE	TRUE	TRUE	TRUE	0.036	0.0073	7.6e-07	-0.0525289	0.0170219	0.00202904
FUT3	PKOA	rs12522790	C	T	C	T	5	76168107	FALSE	FALSE	FALSE	TRUE	TRUE	TRUE	0.072	0.016	6.3e-06	-0.0121497	0.0148935	0.414627
LDLR	PKOA	rs149570612	G	T	G	T	11	104965128	FALSE	FALSE	FALSE	TRUE	TRUE	TRUE	0.13	0.027	3.4e-06	-0.012014	0.0328426	0.714511
DKK1	PKOA	rs143187882	A	G	A	G	10	5632965	FALSE	FALSE	FALSE	TRUE	TRUE	TRUE	0.18	0.04	5.7e-06	0.023405	0.0452019	0.604607
CFP	PKOA	rs141484199	T	C	T	C	8	23609568	FALSE	FALSE	FALSE	TRUE	TRUE	TRUE	-0.16	0.031	7.1e-07	-0.147829	0.0649082	0.0227562
AURKA	PKOA	rs3744502	A	C	A	C	17	68599697	FALSE	FALSE	FALSE	TRUE	TRUE	TRUE	0.1	0.02	3.5e-07	-0.0213921	0.0280267	0.4453
LRP1B	PKOA	rs74415627	G	T	G	T	10	21055432	FALSE	FALSE	FALSE	TRUE	TRUE	TRUE	-0.045	0.0093	1.5e-06	-0.000782618	0.0213662	0.970781
MATK	PKOA	rs17801093	A	C	A	C	16	53462269	FALSE	FALSE	FALSE	TRUE	TRUE	TRUE	0.049	0.01	3.4e-06	-0.0147121	0.0179981	0.413685
CNTN5	PKOA	rs10045007	C	T	C	T	5	90145503	FALSE	FALSE	FALSE	TRUE	TRUE	TRUE	-0.031	0.0068	8.3e-06	0.0317019	0.0122578	0.00970242
EDA	PKOA	rs6138357	T	C	T	C	20	24744193	FALSE	FALSE	FALSE	TRUE	TRUE	TRUE	-0.037	0.0079	3.6e-06	-0.00357231	0.0110532	0.74655
GREM1	PKOA	rs143819596	T	C	T	C	16	88760567	FALSE	FALSE	FALSE	TRUE	TRUE	TRUE	0.12	0.026	5.1e-06	-0.0369408	0.048056	0.44207
ADAMTS15	PKOA	rs7281442	T	C	T	C	21	26998873	FALSE	FALSE	FALSE	TRUE	TRUE	TRUE	-0.034	0.007	1.3e-06	-0.00151689	0.0121726	0.900828
FETUB	PKOA	rs7700938	T	C	T	C	5	12439369	FALSE	FALSE	FALSE	TRUE	TRUE	TRUE	-0.027	0.006	7.4e-06	-0.00618861	0.0106348	0.560619
SET	PKOA	rs2046381	C	T	C	T	12	29950973	FALSE	FALSE	FALSE	TRUE	TRUE	TRUE	-0.022	0.0049	8.1e-06	0.0229803	0.0114687	0.0450972
LTA4H	PKOA	rs143650230	T	C	T	C	5	31573201	FALSE	FALSE	FALSE	TRUE	TRUE	TRUE	-0.59	0.13	9.1e-06	-0.0628358	0.0298601	0.0353484
PEX5	PKOA	rs76352142	C	T	C	T	16	18040344	FALSE	FALSE	FALSE	TRUE	TRUE	TRUE	0.13	0.027	1.3e-06	0.0461482	0.0368184	0.21006
KREMEN2	PKOA	rs12469648	T	C	T	C	2	132895053	FALSE	FALSE	FALSE	TRUE	TRUE	TRUE	-0.047	0.01	3.9e-06	-0.0115688	0.0121358	0.340447
SRC	PKOA	rs112460413	C	T	C	T	22	43648893	FALSE	FALSE	FALSE	TRUE	TRUE	TRUE	0.15	0.035	9.2e-06	0.00137077	0.0167823	0.934901
PES1	PKOA	rs117644793	C	T	C	T	8	3824652	FALSE	FALSE	FALSE	TRUE	TRUE	TRUE	-0.085	0.019	7.6e-06	0.0154374	0.0195056	0.428691
FGF23	PKOA	rs115622400	T	C	T	C	2	126982194	FALSE	FALSE	FALSE	TRUE	TRUE	TRUE	0.17	0.037	4.6e-06	0.03867	0.0530333	0.465901
CD244	PKOA	rs143332484	T	C	T	C	6	41161469	FALSE	FALSE	FALSE	TRUE	TRUE	TRUE	-0.11	0.016	2.4e-11	0.00386314	0.0592197	0.947988
SYNCRIP	PKOA	rs12414154	G	A	G	A	10	71524849	FALSE	FALSE	FALSE	TRUE	TRUE	TRUE	0.04	0.0084	3.5e-06	-0.00372495	0.0111636	0.738628
NME1	PKOA	rs145724518	A	G	A	G	3	114298630	FALSE	FALSE	FALSE	TRUE	TRUE	TRUE	0.15	0.031	2.3e-06	-0.0235148	0.0231771	0.310311
CXCL9	PKOA	rs62105360	T	C	T	C	18	72925723	FALSE	FALSE	FALSE	TRUE	TRUE	TRUE	0.13	0.029	8.1e-06	-0.00401656	0.0285692	0.888193
FGF18	PKOA	rs17155752	A	G	A	G	11	61174023	FALSE	FALSE	FALSE	TRUE	TRUE	TRUE	0.046	0.01	5.7e-06	0.0434554	0.0191703	0.0234018
FLRT3	PKOA	rs138967521	C	T	C	T	5	26564892	FALSE	FALSE	FALSE	TRUE	TRUE	TRUE	-0.3	0.066	4.9e-06	-0.0286888	0.0286463	0.316594
ZNRF3	PKOA	rs148588490	A	G	A	G	4	93316607	FALSE	FALSE	FALSE	TRUE	TRUE	TRUE	0.13	0.028	2.6e-06	0.00166004	0.0445369	0.970267
CMA1	PKOA	rs142438532	C	T	C	T	17	45780570	FALSE	FALSE	FALSE	TRUE	TRUE	TRUE	0.2	0.042	3e-06	0.0519671	0.0424565	0.220948
ADAMTS15	PKOA	rs117130101	T	C	T	C	7	82056771	FALSE	FALSE	FALSE	TRUE	TRUE	TRUE	0.07	0.015	6.2e-06	0.0203089	0.0167712	0.225917
MMP12	PKOA	rs73172609	C	T	C	T	12	101666022	FALSE	FALSE	FALSE	TRUE	TRUE	TRUE	0.23	0.048	2.1e-06	-0.00932288	0.0402536	0.816846
MMP7	PKOA	rs73711615	C	A	C	A	8	123002708	FALSE	FALSE	FALSE	TRUE	TRUE	TRUE	-0.08	0.018	9.4e-06	0.0191045	0.0213986	0.37197
TNFRSF10D	PKOA	rs2952826	G	A	G	A	12	11899857	FALSE	FALSE	FALSE	TRUE	TRUE	TRUE	-0.027	0.006	7.6e-06	0.00958911	0.0136315	0.481772
TNFRSF21	PKOA	rs12133543	G	A	G	A	1	221579034	FALSE	FALSE	FALSE	TRUE	TRUE	TRUE	-0.024	0.0052	5.7e-06	0.00246621	0.0132206	0.852019
GPD1	PKOA	rs514692	A	G	A	G	9	108127930	FALSE	FALSE	FALSE	TRUE	TRUE	TRUE	0.065	0.014	3e-06	0.00311822	0.0119242	0.793705
NCR3	PKOA	rs1328531	C	T	C	T	9	77775005	FALSE	FALSE	FALSE	TRUE	TRUE	TRUE	0.042	0.0094	8.8e-06	-0.021106	0.0166138	0.203946
SIGLEC1	PKOA	rs12627324	T	G	T	G	21	44568543	FALSE	FALSE	FALSE	TRUE	TRUE	TRUE	0.041	0.0089	5.4e-06	0.017209	0.0134141	0.199524
CRTAM	PKOA	rs2618548	G	A	G	A	20	17888540	FALSE	FALSE	FALSE	TRUE	TRUE	TRUE	0.074	0.016	7e-06	-0.0447405	0.028419	0.115414
IFNL2	PKOA	rs45495394	C	T	C	T	2	37167960	FALSE	FALSE	FALSE	TRUE	TRUE	TRUE	0.12	0.027	7.3e-06	-0.040037	0.0353482	0.257363
RAC3	PKOA	rs138331459	G	A	G	A	6	146603228	FALSE	FALSE	FALSE	TRUE	TRUE	TRUE	0.16	0.028	2.4e-08	-0.0348754	0.0394808	0.377047
POMC	PKOA	rs150728020	G	A	G	A	2	140193272	FALSE	FALSE	FALSE	TRUE	TRUE	TRUE	0.073	0.016	9.6e-06	0.0172617	0.0359418	0.631036
CCN4	PKOA	rs7162345	T	G	T	G	15	62850855	FALSE	FALSE	FALSE	TRUE	TRUE	TRUE	0.077	0.016	1.5e-06	0.00434828	0.0242993	0.85798
LTA	PKOA	rs2347440	G	A	G	A	7	47200983	FALSE	FALSE	FALSE	TRUE	TRUE	TRUE	-0.035	0.0077	8e-06	-0.0077093	0.0110168	0.484065
TP53	PKOA	rs220812	A	C	A	C	6	165423298	FALSE	FALSE	FALSE	TRUE	TRUE	TRUE	0.033	0.0068	1.9e-06	-0.00255066	0.0166783	0.878452
PGM1	PKOA	rs4322403	T	C	T	C	11	130625023	FALSE	FALSE	FALSE	TRUE	TRUE	TRUE	-0.056	0.012	4.2e-06	-0.00802045	0.0181566	0.658679
PSMA2	PKOA	rs112215337	C	T	C	T	2	171751372	FALSE	FALSE	FALSE	TRUE	TRUE	TRUE	-0.13	0.025	5.7e-07	0.0441588	0.0327757	0.177883
PPIA	PKOA	rs147160609	A	G	A	G	21	25903959	FALSE	FALSE	FALSE	TRUE	TRUE	TRUE	-0.14	0.03	7.8e-06	-0.017326	0.0323369	0.592099
GDF15	PKOA	rs149473233	A	G	A	G	3	6179893	FALSE	FALSE	FALSE	TRUE	TRUE	TRUE	-0.11	0.024	7.1e-06	0.0892792	0.0707189	0.206786
CXCL1	PKOA	rs3097409	C	T	C	T	4	73877758	FALSE	FALSE	FALSE	TRUE	TRUE	TRUE	0.089	0.0099	7.6e-18	-0.00519334	0.011919	0.66304
MPO	PKOA	rs151031674	C	T	C	T	20	35451302	FALSE	FALSE	FALSE	TRUE	TRUE	TRUE	0.11	0.024	6.3e-06	-0.0251734	0.0415423	0.544534
MSN	PKOA	rs1215761	T	C	T	C	12	106229679	FALSE	FALSE	FALSE	TRUE	TRUE	TRUE	-0.04	0.0085	4.5e-06	-0.00894987	0.0105586	0.396638
EPS15L1	PKOA	rs73167251	A	G	A	G	22	45189514	FALSE	FALSE	FALSE	TRUE	TRUE	TRUE	-0.045	0.0099	7.9e-06	-0.0185471	0.0169948	0.275126
CAMK2B	PKOA	rs76483779	C	T	C	T	8	18500111	FALSE	FALSE	FALSE	TRUE	TRUE	TRUE	0.17	0.035	1.8e-06	-0.0521659	0.028405	0.0662827
BCAM	PKOA	rs140079779	A	G	A	G	4	8824208	FALSE	FALSE	FALSE	TRUE	TRUE	TRUE	-0.1	0.021	2e-06	0.00770967	0.0285331	0.787006
PSMA6	PKOA	rs2125489	A	G	A	G	4	55087316	FALSE	FALSE	FALSE	TRUE	TRUE	TRUE	-0.054	0.012	5.5e-06	-0.00194106	0.0163268	0.905364
APCS	PKOA	rs75619663	G	A	G	A	13	94267460	FALSE	FALSE	FALSE	TRUE	TRUE	TRUE	-0.071	0.015	5.9e-06	-0.0574874	0.0272786	0.0350816
IL13	PKOA	rs77397999	T	C	T	C	2	85758786	FALSE	FALSE	FALSE	TRUE	TRUE	TRUE	0.11	0.024	6.9e-06	-0.0891749	0.0618939	0.14965
MED1	PKOA	rs147438173	T	G	T	G	15	31725751	FALSE	FALSE	FALSE	TRUE	TRUE	TRUE	0.055	0.011	1.8e-06	-0.0287509	0.0336999	0.393579
HAPLN1	PKOA	rs11774609	G	T	G	T	8	130765744	FALSE	FALSE	FALSE	TRUE	TRUE	TRUE	0.045	0.0097	4.5e-06	0.00528821	0.0115016	0.645675
PTHLH	PKOA	rs56361540	T	C	T	C	9	130288995	FALSE	FALSE	FALSE	TRUE	TRUE	TRUE	-0.048	0.011	6.3e-06	-0.0123186	0.015598	0.429671
YWHAQ	PKOA	rs34256982	A	G	A	G	4	20652595	FALSE	FALSE	FALSE	TRUE	TRUE	TRUE	0.03	0.0057	1.7e-07	-0.00139874	0.0117637	0.905352
TNFRSF19	PKOA	rs7807260	T	G	T	G	7	22777608	FALSE	FALSE	FALSE	TRUE	TRUE	TRUE	-0.056	0.012	5.1e-06	-0.00965239	0.0213169	0.65069
MMP7	PKOA	rs17187142	G	T	G	T	9	103025974	FALSE	FALSE	FALSE	TRUE	TRUE	TRUE	-0.049	0.011	6.7e-06	-0.0119931	0.0116917	0.304999
IFNL1	PKOA	rs9575318	T	C	T	C	13	83501934	FALSE	FALSE	FALSE	TRUE	TRUE	TRUE	-0.039	0.0087	9.9e-06	-0.00450379	0.0112723	0.689493
TOP1	PKOA	rs117895563	T	G	T	G	14	92192568	FALSE	FALSE	FALSE	TRUE	TRUE	TRUE	0.43	0.08	1.1e-07	-0.00221663	0.0417315	0.957639
ITIH4	PKOA	rs76598687	A	G	A	G	15	96688097	FALSE	FALSE	FALSE	TRUE	TRUE	TRUE	0.079	0.017	8.2e-06	-0.015825	0.0391586	0.68612
KLRK1	PKOA	rs116969169	T	G	T	G	7	89726512	FALSE	FALSE	FALSE	TRUE	TRUE	TRUE	0.074	0.017	8.8e-06	-0.0354106	0.0223305	0.112796
INHBA	PKOA	rs76979894	G	A	G	A	19	51952073	FALSE	FALSE	FALSE	TRUE	TRUE	TRUE	-0.36	0.078	5.7e-06	-0.000147062	0.0239643	0.995104
SHBG	PKOA	rs10521193	C	T	C	T	16	49907319	FALSE	FALSE	FALSE	TRUE	TRUE	TRUE	-0.057	0.013	9.2e-06	-0.0041582	0.0106275	0.695601
THBS2	PKOA	rs145150689	G	A	G	A	6	4962589	FALSE	FALSE	FALSE	TRUE	TRUE	TRUE	-0.1	0.017	5.1e-09	-0.00160386	0.0165292	0.922701
ABL1	PKOA	rs4943418	G	A	G	A	13	36815097	FALSE	FALSE	FALSE	TRUE	TRUE	TRUE	0.044	0.0089	1.3e-06	0.0156085	0.0137677	0.256918
IL17RA	PKOA	rs67443000	A	C	A	C	18	3782808	FALSE	FALSE	FALSE	TRUE	TRUE	TRUE	-0.088	0.019	7.7e-06	0.0258736	0.0230274	0.261181
BCL2L2	PKOA	rs547484325	C	T	C	T	4	146556891	FALSE	FALSE	FALSE	TRUE	TRUE	TRUE	0.09	0.019	1.8e-06	0.0101385	0.0266915	0.704064
NPPB	PKOA	rs149782300	G	A	G	A	4	177622628	FALSE	FALSE	FALSE	TRUE	TRUE	TRUE	0.1	0.023	8.3e-06	0.00972257	0.058027	0.866935
SEMA6B	PKOA	rs145441266	A	G	A	G	2	59296862	FALSE	FALSE	FALSE	TRUE	TRUE	TRUE	-0.28	0.056	1.4e-06	-0.0480359	0.0761634	0.52824
GHRL	PKOA	rs66746795	T	C	T	C	11	107667117	FALSE	FALSE	FALSE	TRUE	TRUE	TRUE	-0.037	0.008	5.2e-06	0.0150756	0.0115276	0.190944
PCSK7	PKOA	rs114636179	T	C	T	C	4	92250218	FALSE	FALSE	FALSE	TRUE	TRUE	TRUE	-0.27	0.06	9.8e-06	0.00849099	0.0230218	0.712259
GDF15	PKOA	rs113661937	T	C	T	C	9	108846037	FALSE	FALSE	FALSE	TRUE	TRUE	TRUE	0.15	0.031	1.2e-06	0.0424401	0.0507929	0.403407
BRF1	PKOA	rs149536999	T	C	T	C	6	91477834	FALSE	FALSE	FALSE	TRUE	TRUE	TRUE	0.12	0.025	4.6e-06	0.145575	0.182528	0.425132
LSAMP	PKOA	rs79657504	C	T	C	T	2	113648930	FALSE	FALSE	FALSE	TRUE	TRUE	TRUE	0.041	0.0085	2.6e-06	0.0195559	0.0155989	0.20996
SERPINE2	PKOA	rs79342512	C	A	C	A	2	214346340	FALSE	FALSE	FALSE	TRUE	TRUE	TRUE	0.16	0.035	9.3e-06	0.024719	0.037006	0.504151
GDF2	PKOA	rs17084352	G	T	G	T	5	94980274	FALSE	FALSE	FALSE	TRUE	TRUE	TRUE	-0.26	0.058	8e-06	0.0129254	0.0172354	0.453296
VEGFA	PKOA	rs9372361	T	C	T	C	6	113385847	FALSE	FALSE	FALSE	TRUE	TRUE	TRUE	-0.025	0.0055	7.5e-06	-0.00515511	0.0108598	0.635003
GDF11	PKOA	rs34944911	T	C	T	C	9	33449570	FALSE	FALSE	FALSE	TRUE	TRUE	TRUE	0.11	0.024	9.3e-06	-0.00436336	0.029992	0.884329
IL15RA	PKOA	rs141603042	A	G	A	G	8	101655139	FALSE	FALSE	FALSE	TRUE	TRUE	TRUE	0.092	0.019	1.7e-06	0.00307441	0.0374068	0.934497
HDAC8	PKOA	rs9585571	G	T	G	T	13	100956102	FALSE	FALSE	FALSE	TRUE	TRUE	TRUE	0.022	0.005	8e-06	-0.0129481	0.0108642	0.233331
KIRREL3	PKOA	rs2964542	G	T	G	T	5	115302668	FALSE	FALSE	FALSE	TRUE	TRUE	TRUE	0.024	0.0048	9.8e-07	0.0269503	0.0117612	0.0219366
NR1D1	PKOA	rs62191014	A	G	A	G	2	226847673	FALSE	FALSE	FALSE	TRUE	TRUE	TRUE	-0.085	0.019	7.8e-06	0.0363618	0.0370089	0.325846
IL2	PKOA	rs56337231	A	G	A	G	14	84337164	FALSE	FALSE	FALSE	TRUE	TRUE	TRUE	-0.082	0.016	2.2e-07	0.0211691	0.0104482	0.0427553
BIRC3	PKOA	rs76503536	T	C	T	C	7	138859907	FALSE	FALSE	FALSE	TRUE	TRUE	TRUE	0.065	0.014	3.4e-06	0.0591031	0.0230518	0.0103495
CALR	PKOA	rs144799026	C	T	C	T	15	25099999	FALSE	FALSE	FALSE	TRUE	TRUE	TRUE	0.07	0.016	8.7e-06	-0.0498259	0.030667	0.104217
CSNK2A1	PKOA	rs78069778	T	C	T	C	4	53555220	FALSE	FALSE	FALSE	TRUE	TRUE	TRUE	-0.055	0.012	9.1e-06	-0.0207951	0.0226091	0.357693
ADIPOQ	PKOA	rs6605291	C	T	C	T	2	3043913	FALSE	FALSE	FALSE	TRUE	TRUE	TRUE	0.067	0.014	3.1e-06	0.0244965	0.0155756	0.115777
USP25	PKOA	rs6719254	G	T	G	T	2	235185533	FALSE	FALSE	FALSE	TRUE	TRUE	TRUE	0.031	0.0061	9.4e-07	0.010033	0.0105219	0.340316
LTBR	PKOA	rs79338288	A	G	A	G	5	126407394	FALSE	FALSE	FALSE	TRUE	TRUE	TRUE	-0.11	0.025	4.4e-06	0.0223302	0.0360414	0.53554
RSPO2	PKOA	rs56656212	T	G	T	G	7	97305122	FALSE	FALSE	FALSE	TRUE	TRUE	TRUE	-0.032	0.0068	4e-06	0.000108306	0.0104731	0.991749
SNAP25	PKOA	rs149816244	C	A	C	A	12	46890402	FALSE	FALSE	FALSE	TRUE	TRUE	TRUE	0.11	0.025	8.6e-06	0.00189555	0.0223475	0.932403
CFP	PKOA	rs138808125	T	C	T	C	17	74475863	FALSE	FALSE	FALSE	TRUE	TRUE	TRUE	-0.14	0.032	9.5e-06	0.137797	0.118938	0.246637
CHEK2	PKOA	rs114890559	A	G	A	G	4	108321883	FALSE	FALSE	FALSE	TRUE	TRUE	TRUE	0.17	0.033	6.8e-07	0.0394942	0.0532876	0.458601
MAPT	PKOA	rs116705692	C	T	C	T	2	160496856	FALSE	FALSE	FALSE	TRUE	TRUE	TRUE	0.14	0.031	5.7e-06	-0.0592526	0.0474602	0.211859
MPO	PKOA	rs141387351	T	G	T	G	13	40940456	FALSE	FALSE	FALSE	TRUE	TRUE	TRUE	0.27	0.057	2.5e-06	-0.10797	0.0765685	0.158507
C3	PKOA	rs76446164	G	A	G	A	13	43138564	FALSE	FALSE	FALSE	TRUE	TRUE	TRUE	-0.72	0.16	4.7e-06	0.00294024	0.0309416	0.924295
CCL18	PKOA	rs115649310	C	T	C	T	2	18081679	FALSE	FALSE	FALSE	TRUE	TRUE	TRUE	-0.18	0.04	7.3e-06	0.00662461	0.0274685	0.809423
IL7	PKOA	rs11112755	T	C	T	C	12	105827322	FALSE	FALSE	FALSE	TRUE	TRUE	TRUE	0.094	0.018	4.6e-07	0.0311131	0.0520036	0.549648
IL27RA	PKOA	rs16971010	C	T	C	T	17	78273018	FALSE	FALSE	FALSE	TRUE	TRUE	TRUE	0.049	0.011	5.6e-06	-0.0164168	0.0186631	0.379056
IGFBP5	PKOA	rs148051863	G	A	G	A	4	37327038	FALSE	FALSE	FALSE	TRUE	TRUE	TRUE	-0.1	0.022	9.9e-06	-0.0623988	0.0459869	0.174818
MST1R	PKOA	rs28480224	C	T	C	T	14	69817344	FALSE	FALSE	FALSE	TRUE	TRUE	TRUE	-0.047	0.01	6.4e-06	0.014205	0.0198021	0.47316
USP25	PKOA	rs4709832	A	G	A	G	6	164236203	FALSE	FALSE	FALSE	TRUE	TRUE	TRUE	0.031	0.0069	9.4e-06	0.00957458	0.0112021	0.392709
SEMA6B	PKOA	rs77353803	C	T	C	T	8	18144286	FALSE	FALSE	FALSE	TRUE	TRUE	TRUE	-0.3	0.065	6.7e-06	-0.0206876	0.0408418	0.612484
CD47	PKOA	rs1334908	T	C	T	C	10	130547809	FALSE	FALSE	FALSE	TRUE	TRUE	TRUE	0.036	0.0081	8.6e-06	-0.00529984	0.0117157	0.651003
IGFBP6	PKOA	rs112969770	A	G	A	G	15	37502341	FALSE	FALSE	FALSE	TRUE	TRUE	TRUE	-0.11	0.025	5.6e-06	-0.0467173	0.0340843	0.170487
EPHA10	PKOA	rs62249072	T	C	T	C	3	55367419	FALSE	FALSE	FALSE	TRUE	TRUE	TRUE	0.047	0.01	4.8e-06	-0.0115984	0.0177623	0.513771
IGFBP7	PKOA	rs17617822	C	A	C	A	18	2504484	FALSE	FALSE	FALSE	TRUE	TRUE	TRUE	-0.025	0.0055	4.8e-06	0.00391486	0.011406	0.731427
APOL1	PKOA	rs77234835	C	T	C	T	16	72213977	FALSE	FALSE	FALSE	TRUE	TRUE	TRUE	0.087	0.019	8.2e-06	-0.0153797	0.0301206	0.609628
CD80	PKOA	rs143244171	T	G	T	G	7	122449537	FALSE	FALSE	FALSE	TRUE	TRUE	TRUE	0.085	0.019	9.7e-06	0.0355356	0.040197	0.376676
FGF6	PKOA	rs4436778	C	T	C	T	16	65728906	FALSE	FALSE	FALSE	TRUE	TRUE	TRUE	0.22	0.048	4.9e-06	0.0372221	0.0935866	0.69083
CCL2	PKOA	rs139909348	A	G	A	G	1	241585180	FALSE	FALSE	FALSE	TRUE	TRUE	TRUE	0.19	0.042	9.5e-06	0.0194695	0.0234539	0.406473
ESM1	PKOA	rs62533253	T	C	T	C	9	36866405	FALSE	FALSE	FALSE	TRUE	TRUE	TRUE	0.16	0.034	2.3e-06	-0.0075845	0.0745804	0.918998
BCAM	PKOA	rs7897169	G	A	G	A	10	1613692	FALSE	FALSE	FALSE	TRUE	TRUE	TRUE	0.038	0.0082	4.7e-06	0.0299019	0.0119343	0.0122262
YWHAQ	PKOA	rs10751237	A	C	A	C	11	74564011	FALSE	FALSE	FALSE	TRUE	TRUE	TRUE	0.021	0.0046	9.9e-06	-0.0190844	0.0113526	0.0927534
FAM3B	PKOA	rs12209418	G	A	G	A	6	122721647	FALSE	FALSE	FALSE	TRUE	TRUE	TRUE	-0.034	0.0073	3.8e-06	0.000892755	0.011732	0.939343
IL37	PKOA	rs150080878	A	G	A	G	5	172555966	FALSE	FALSE	FALSE	TRUE	TRUE	TRUE	-0.17	0.037	8.5e-06	0.0334554	0.0436435	0.443343
PDGFC	PKOA	rs1366809	T	C	T	C	2	140985062	FALSE	FALSE	FALSE	TRUE	TRUE	TRUE	0.11	0.021	7.3e-07	0.0331129	0.0295991	0.263262
PLA2G10	PKOA	rs34777854	A	C	A	C	7	116827235	FALSE	FALSE	FALSE	TRUE	TRUE	TRUE	-0.065	0.014	5.6e-06	0.0264609	0.0361998	0.464799
KIT	PKOA	rs73503004	C	T	C	T	16	7712252	FALSE	FALSE	FALSE	TRUE	TRUE	TRUE	0.056	0.012	5.8e-06	0.0085386	0.0167288	0.609762
TNNI2	PKOA	rs61943476	C	T	C	T	12	129569850	FALSE	FALSE	FALSE	TRUE	TRUE	TRUE	0.065	0.014	4.6e-06	0.0231538	0.0107302	0.0309421
PGAM1	PKOA	rs74393936	T	C	T	C	10	71913972	FALSE	FALSE	FALSE	TRUE	TRUE	TRUE	-0.33	0.069	2.1e-06	0.0247327	0.0295736	0.402982
C6	PKOA	rs141731825	G	A	G	A	16	26713929	FALSE	FALSE	FALSE	TRUE	TRUE	TRUE	-0.17	0.035	3.2e-06	-0.104677	0.0565727	0.0642673
LYVE1	PKOA	rs4937122	G	T	G	T	11	126358764	FALSE	FALSE	FALSE	TRUE	TRUE	TRUE	0.054	0.012	4.5e-06	0.0267109	0.0171832	0.120071
IGF1	PKOA	rs34438135	A	G	A	G	13	26464001	FALSE	FALSE	FALSE	TRUE	TRUE	TRUE	-0.065	0.015	9.5e-06	0.0313296	0.0241014	0.193633
ACAN	PKOA	rs117070283	T	C	T	C	9	23648115	FALSE	FALSE	FALSE	TRUE	TRUE	TRUE	-0.2	0.041	1e-06	0.0658134	0.124218	0.596237
PRKCZ	PKOA	rs4685918	T	C	T	C	3	5389009	FALSE	FALSE	FALSE	TRUE	TRUE	TRUE	0.096	0.021	4.3e-06	-0.00752542	0.0187871	0.688741
HAT1	PKOA	rs76768865	A	G	A	G	1	213351708	FALSE	FALSE	FALSE	TRUE	TRUE	TRUE	-0.1	0.022	6.7e-06	-0.0046593	0.0305123	0.878633
SIGLEC1	PKOA	rs286149	T	C	T	C	5	60615526	FALSE	FALSE	FALSE	TRUE	TRUE	TRUE	-0.059	0.013	8.2e-06	-0.0099146	0.019271	0.606914
CAMK2A	PKOA	rs11149648	C	T	C	T	16	84359415	FALSE	FALSE	FALSE	TRUE	TRUE	TRUE	-0.046	0.01	4.8e-06	0.00643992	0.0118649	0.587288
LGALS9	PKOA	rs79963288	C	T	C	T	11	116352708	FALSE	FALSE	FALSE	TRUE	TRUE	TRUE	0.1	0.022	6.1e-06	0.0111445	0.0344334	0.7462
NUDCD3	PKOA	rs11010630	A	G	A	G	10	36345322	FALSE	FALSE	FALSE	TRUE	TRUE	TRUE	-0.054	0.01	1.7e-07	-4.80126e-05	0.0116987	0.996725
CDON	PKOA	rs11824101	G	A	G	A	11	126028425	FALSE	FALSE	FALSE	TRUE	TRUE	TRUE	-0.063	0.01	1.9e-09	0.00752393	0.0176427	0.669772
PDE7A	PKOA	rs936058	G	A	G	A	17	75571272	FALSE	FALSE	FALSE	TRUE	TRUE	TRUE	-0.027	0.0057	2.7e-06	-0.010041	0.0110455	0.363321
ZNRF3	PKOA	rs6698144	T	C	T	C	1	245797566	FALSE	FALSE	FALSE	TRUE	TRUE	TRUE	-0.044	0.0096	6.2e-06	-0.0175433	0.0167731	0.295599
SIGLEC14	PKOA	rs116918834	A	G	A	G	12	123762363	FALSE	FALSE	FALSE	TRUE	TRUE	TRUE	-0.094	0.02	4.5e-06	0.0158981	0.0195319	0.415669
MAP2K1	PKOA	rs9289321	A	G	A	G	3	127809926	FALSE	FALSE	FALSE	TRUE	TRUE	TRUE	0.025	0.0053	2.6e-06	-0.0190777	0.0163052	0.241987
LYVE1	PKOA	rs17568860	A	G	A	G	5	873886	FALSE	FALSE	FALSE	TRUE	TRUE	TRUE	-0.034	0.0071	2.5e-06	0.00437072	0.0132575	0.741643
NOG	PKOA	rs9789343	C	T	C	T	2	47686219	FALSE	FALSE	FALSE	TRUE	TRUE	TRUE	0.048	0.0091	1.6e-07	0.0145467	0.0140753	0.301376
IL17A	PKOA	rs79048109	T	G	T	G	17	50802357	FALSE	FALSE	FALSE	TRUE	TRUE	TRUE	-0.028	0.0061	7.8e-06	0.0105034	0.011604	0.365385
COL23A1	PKOA	rs115929986	A	G	A	G	5	124657746	FALSE	FALSE	FALSE	TRUE	TRUE	TRUE	0.072	0.015	3.8e-06	0.00502207	0.0273305	0.854207
HHLA2	PKOA	rs12787189	T	C	T	C	11	123469051	FALSE	FALSE	FALSE	TRUE	TRUE	TRUE	0.08	0.017	1.9e-06	-0.0111707	0.0167689	0.50531
VIP	PKOA	rs111974818	T	C	T	C	2	19759520	FALSE	FALSE	FALSE	TRUE	TRUE	TRUE	0.072	0.016	6.4e-06	0.0648226	0.0387088	0.0940091
IGFBP3	PKOA	rs145925940	A	C	A	C	5	30945071	FALSE	FALSE	FALSE	TRUE	TRUE	TRUE	-0.13	0.027	9.5e-07	-0.0308863	0.0459455	0.501433
SPINT1	PKOA	rs11112612	T	G	T	G	12	105609264	FALSE	FALSE	FALSE	TRUE	TRUE	TRUE	-0.058	0.012	1.7e-06	-0.0131535	0.0124283	0.289899
TNFSF11	PKOA	rs34743807	G	A	G	A	7	92937371	FALSE	FALSE	FALSE	TRUE	TRUE	TRUE	-0.05	0.011	4.9e-06	0.00234367	0.0145198	0.871769
SOD1	PKOA	rs11851147	T	C	T	C	14	90831479	FALSE	FALSE	FALSE	TRUE	TRUE	TRUE	-0.04	0.0086	4.1e-06	-0.00521147	0.011002	0.635726
CDH2	PKOA	rs11669553	A	G	A	G	19	49492279	FALSE	FALSE	FALSE	TRUE	TRUE	TRUE	0.053	0.011	4.3e-06	0.0329993	0.0156555	0.0350445
LRP1B	PKOA	rs17108240	C	A	C	A	14	70583733	FALSE	FALSE	FALSE	TRUE	TRUE	TRUE	-0.076	0.017	7.2e-06	0.0158627	0.0401986	0.693132
FGF12	PKOA	rs189072343	G	T	G	T	5	153452317	FALSE	FALSE	FALSE	TRUE	TRUE	TRUE	0.2	0.045	9.3e-06	0.023444	0.0300082	0.434654
NSFL1C	PKOA	rs113672899	A	C	A	C	1	153285026	FALSE	FALSE	FALSE	TRUE	TRUE	TRUE	-0.3	0.066	7.3e-06	0.0218604	0.0376009	0.560983
MMP12	PKOA	rs7502153	C	T	C	T	17	81560512	FALSE	FALSE	FALSE	TRUE	TRUE	TRUE	-0.091	0.02	6.4e-06	-0.00722956	0.0169094	0.668981
FAP	PKOA	rs35260155	A	G	A	G	1	180089814	FALSE	FALSE	FALSE	TRUE	TRUE	TRUE	-0.028	0.0063	7.6e-06	-0.0159009	0.0121646	0.191164
FSTL1	PKOA	rs4784702	T	C	T	C	16	56640570	FALSE	FALSE	FALSE	TRUE	TRUE	TRUE	0.019	0.004	2.2e-06	-0.017487	0.0117178	0.13561
PLXNB2	PKOA	rs113814552	A	G	A	G	17	37381834	FALSE	FALSE	FALSE	TRUE	TRUE	TRUE	0.04	0.0086	3.4e-06	0.00960769	0.018917	0.611533
ESD	PKOA	rs140974632	T	C	T	C	18	442821	FALSE	FALSE	FALSE	TRUE	TRUE	TRUE	-0.21	0.046	7.6e-06	0.0114577	0.0325379	0.724738
SPHK2	PKOA	rs117959314	C	T	C	T	16	81138209	FALSE	FALSE	FALSE	TRUE	TRUE	TRUE	0.09	0.02	8e-06	-0.0184343	0.0580296	0.750736
NME1	PKOA	rs117545187	T	C	T	C	12	131348394	FALSE	FALSE	FALSE	TRUE	TRUE	TRUE	0.1	0.022	3.6e-06	-0.0685668	0.0537851	0.20237
CSK	PKOA	rs72776539	A	G	A	G	16	8510543	FALSE	FALSE	FALSE	TRUE	TRUE	TRUE	-0.2	0.042	1.8e-06	0.00131321	0.0224214	0.953295
SFN	PKOA	rs143332484	T	C	T	C	6	41161469	FALSE	FALSE	FALSE	TRUE	TRUE	TRUE	-0.066	0.014	4.9e-06	0.00386314	0.0592197	0.947988
BCL2L1	PKOA	rs61828758	A	G	A	G	1	240099889	FALSE	FALSE	FALSE	TRUE	TRUE	TRUE	-0.071	0.016	9.2e-06	0.00578012	0.0171678	0.736355
IGF2R	PKOA	rs17557298	C	T	C	T	7	53101219	FALSE	FALSE	FALSE	TRUE	TRUE	TRUE	-0.027	0.0061	9e-06	-0.0119458	0.0138257	0.387573
GDNF	PKOA	rs62021072	C	T	C	T	16	7879274	FALSE	FALSE	FALSE	TRUE	TRUE	TRUE	0.09	0.02	5.9e-06	-0.0151976	0.048502	0.754024
CBX5	PKOA	rs76294415	T	C	T	C	18	41593808	FALSE	FALSE	FALSE	TRUE	TRUE	TRUE	-0.049	0.011	8e-06	0.0467607	0.0191402	0.014563
KEAP1	PKOA	rs16958347	A	G	A	G	16	82724856	FALSE	FALSE	FALSE	TRUE	TRUE	TRUE	0.035	0.0076	6.4e-06	0.00649461	0.0163796	0.691732
DSCAM	PKOA	rs113472359	G	A	G	A	6	40883392	FALSE	FALSE	FALSE	TRUE	TRUE	TRUE	-0.09	0.017	2.9e-07	-0.0391865	0.0398523	0.325462
IL15RA	PKOA	rs28392655	A	G	A	G	14	84647196	FALSE	FALSE	FALSE	TRUE	TRUE	TRUE	-0.087	0.019	7.8e-06	0.0790824	0.0356457	0.0265161
TDGF1	PKOA	rs34562854	C	T	C	T	14	77858149	FALSE	FALSE	FALSE	TRUE	TRUE	TRUE	-0.19	0.042	9.5e-06	-0.031521	0.0171567	0.0661744
ASGR1	PKOA	rs116812293	C	A	C	A	4	93373794	FALSE	FALSE	FALSE	TRUE	TRUE	TRUE	-0.32	0.067	2.1e-06	0.0311434	0.0359541	0.386381
EPHA5	PKOA	rs75595078	C	T	C	T	6	15801040	FALSE	FALSE	FALSE	TRUE	TRUE	TRUE	0.065	0.014	9.2e-06	0.00983179	0.0160238	0.539496
FAM107B	PKOA	rs13161485	A	C	A	C	5	120446067	FALSE	FALSE	FALSE	TRUE	TRUE	TRUE	0.076	0.015	1.2e-06	0.00970185	0.0127749	0.447584
FAS	PKOA	rs78291802	C	T	C	T	15	87693102	FALSE	FALSE	FALSE	TRUE	TRUE	TRUE	-0.081	0.017	3.1e-06	-0.0541538	0.0257204	0.0352493
CLEC11A	PKOA	rs11712335	C	T	C	T	3	128491707	FALSE	FALSE	FALSE	TRUE	TRUE	TRUE	-0.039	0.0083	4.1e-06	0.00656672	0.0124772	0.59868
CFP	PKOA	rs144189339	G	A	G	A	1	217148998	FALSE	FALSE	FALSE	TRUE	TRUE	TRUE	-0.13	0.028	8.8e-06	-0.0545127	0.115218	0.636124
EDA	PKOA	rs3788151	T	C	T	C	21	44917650	FALSE	FALSE	FALSE	TRUE	TRUE	TRUE	0.073	0.015	3.2e-06	0.0288211	0.0166552	0.0835488
IL9	PKOA	rs12204140	G	T	G	T	6	64723016	FALSE	FALSE	FALSE	TRUE	TRUE	TRUE	0.084	0.018	4.2e-06	-0.0107171	0.0236205	0.650029
VCAM1	PKOA	rs10106456	C	T	C	T	8	4782434	FALSE	FALSE	FALSE	TRUE	TRUE	TRUE	-0.053	0.012	8.3e-06	0.00250268	0.0150706	0.868107
XRCC6	PKOA	rs75105992	G	A	G	A	11	24799818	FALSE	FALSE	FALSE	TRUE	TRUE	TRUE	0.23	0.051	6.1e-06	0.0591758	0.0290098	0.0413647
IL5	PKOA	rs79274387	A	G	A	G	22	36815759	FALSE	FALSE	FALSE	TRUE	TRUE	TRUE	0.13	0.026	2.1e-06	-0.0421837	0.0263047	0.10879
ACAN	PKOA	rs115174592	A	G	A	G	4	4205963	FALSE	FALSE	FALSE	TRUE	TRUE	TRUE	0.097	0.021	6.7e-06	0.0229298	0.0273179	0.401261
CCN3	PKOA	rs56303285	A	G	A	G	3	157900364	FALSE	FALSE	FALSE	TRUE	TRUE	TRUE	0.088	0.019	7.8e-06	-0.0428606	0.0412636	0.298943
PSME3	PKOA	rs2369936	A	G	A	G	8	79782846	FALSE	FALSE	FALSE	TRUE	TRUE	TRUE	0.041	0.0091	9.4e-06	0.0212748	0.0133385	0.110715
BCL2A1	PKOA	rs61922284	C	T	C	T	12	14146384	FALSE	FALSE	FALSE	TRUE	TRUE	TRUE	0.022	0.0047	6.2e-06	0.0137944	0.0109265	0.206778
AURKA	PKOA	rs12498895	C	T	C	T	4	134009835	FALSE	FALSE	FALSE	TRUE	TRUE	TRUE	-0.16	0.034	5.8e-06	0.0549529	0.0278893	0.0487933
PDE4D	PKOA	rs6029106	A	G	A	G	20	40416970	FALSE	FALSE	FALSE	TRUE	TRUE	TRUE	0.063	0.013	2.6e-06	-0.00108658	0.0207037	0.958144
CD38	PKOA	rs1922648	C	T	C	T	4	159537272	FALSE	FALSE	FALSE	TRUE	TRUE	TRUE	0.058	0.012	1.9e-06	0.0243452	0.0306243	0.426636
PIM1	PKOA	rs930937	T	G	T	G	4	58069224	FALSE	FALSE	FALSE	TRUE	TRUE	TRUE	-0.051	0.011	6.4e-06	-0.00921196	0.0211109	0.662575
PGAM1	PKOA	rs2532638	A	G	A	G	10	113935259	FALSE	FALSE	FALSE	TRUE	TRUE	TRUE	0.19	0.042	5e-06	0.0311729	0.0179834	0.0830214
SFRP1	PKOA	rs111797945	T	C	T	C	8	121929346	FALSE	FALSE	FALSE	TRUE	TRUE	TRUE	-0.27	0.057	2.3e-06	0.0580986	0.072033	0.419922
MB	PKOA	rs73223981	C	T	C	T	13	75604545	FALSE	FALSE	FALSE	TRUE	TRUE	TRUE	0.15	0.032	7.4e-06	-0.000660306	0.070976	0.992577
EFNA4	PKOA	rs9661248	T	C	T	C	1	244771371	FALSE	FALSE	FALSE	TRUE	TRUE	TRUE	-0.037	0.0076	1.3e-06	-0.000644468	0.014992	0.965711
DBNL	PKOA	rs56265629	C	T	C	T	12	6277608	FALSE	FALSE	FALSE	TRUE	TRUE	TRUE	0.11	0.024	7.9e-06	0.0134938	0.0345189	0.695863
CST2	PKOA	rs55982221	G	A	G	A	3	35176562	FALSE	FALSE	FALSE	TRUE	TRUE	TRUE	-0.094	0.02	2.8e-06	-0.0127057	0.0130807	0.331385
ACP1	PKOA	rs12967839	G	A	G	A	18	74391472	FALSE	FALSE	FALSE	TRUE	TRUE	TRUE	0.14	0.026	2.9e-07	0.0178397	0.0143382	0.213423
ICAM3	PKOA	rs17612850	T	C	T	C	13	59016907	FALSE	FALSE	FALSE	TRUE	TRUE	TRUE	0.076	0.017	9.4e-06	-0.0310024	0.0290888	0.28652
WNT7A	PKOA	rs150919539	A	G	A	G	5	105071220	FALSE	FALSE	FALSE	TRUE	TRUE	TRUE	0.16	0.034	2.6e-06	-0.0509595	0.0483933	0.292328
FGFR2	PKOA	rs62365584	A	G	A	G	5	83797984	FALSE	FALSE	FALSE	TRUE	TRUE	TRUE	0.061	0.012	1.2e-06	0.0168732	0.0152029	0.267058
HHLA2	PKOA	rs183944275	G	A	G	A	4	148052102	FALSE	FALSE	FALSE	TRUE	TRUE	TRUE	0.23	0.049	5.1e-06	0.0052279	0.0316974	0.868998
LRRTM1	PKOA	rs73121585	A	C	A	C	3	78579458	FALSE	FALSE	FALSE	TRUE	TRUE	TRUE	0.1	0.022	5.7e-06	0.0936949	0.111875	0.402315
BSG	PKOA	rs13005986	C	T	C	T	2	9860051	FALSE	FALSE	FALSE	TRUE	TRUE	TRUE	0.091	0.019	2e-06	-0.0355693	0.0245276	0.14701
TGFB2	PKOA	rs4958071	G	A	G	A	5	112591953	FALSE	FALSE	FALSE	TRUE	TRUE	TRUE	0.07	0.016	8.7e-06	-0.0291768	0.0146972	0.0471238
CAMK1D	PKOA	rs141322028	T	C	T	C	9	105149623	FALSE	FALSE	FALSE	TRUE	TRUE	TRUE	0.079	0.017	2.8e-06	-0.0299935	0.0241915	0.215036
CRK	PKOA	rs143650230	T	C	T	C	5	31573201	FALSE	FALSE	FALSE	TRUE	TRUE	TRUE	-0.53	0.11	2.6e-06	-0.0628358	0.0298601	0.0353484
CPE	PKOA	rs838149	T	C	T	C	12	127850327	FALSE	FALSE	FALSE	TRUE	TRUE	TRUE	-0.063	0.014	6.8e-06	-0.0399561	0.023933	0.0950189
ENTPD3	PKOA	rs114115115	G	T	G	T	6	31021915	FALSE	FALSE	FALSE	TRUE	TRUE	TRUE	-0.086	0.017	3.7e-07	0.00359216	0.0208462	0.863188
FGF6	PKOA	rs79487998	C	T	C	T	10	130429109	FALSE	FALSE	FALSE	TRUE	TRUE	TRUE	0.12	0.027	7.1e-06	0.000711813	0.0380691	0.985082
GDF11	PKOA	rs141217993	T	G	T	G	6	138694771	FALSE	FALSE	FALSE	TRUE	TRUE	TRUE	-0.091	0.019	3.2e-06	-0.0296793	0.0418902	0.478633
APOL1	PKOA	rs77912643	A	G	A	G	21	42918558	FALSE	FALSE	FALSE	TRUE	TRUE	TRUE	0.088	0.019	4e-06	0.0204975	0.0185988	0.270423
ETHE1	PKOA	rs139953526	T	C	T	C	14	63669641	FALSE	FALSE	FALSE	TRUE	TRUE	TRUE	0.17	0.035	1.4e-06	-0.0131514	0.0351582	0.708358
C7	PKOA	rs1968094	G	T	G	T	17	57761620	FALSE	FALSE	FALSE	TRUE	TRUE	TRUE	0.025	0.0054	3.7e-06	-0.0189222	0.0104391	0.0698908
PDK1	PKOA	rs116136098	T	G	T	G	5	174522948	FALSE	FALSE	FALSE	TRUE	TRUE	TRUE	-0.091	0.02	7e-06	-0.0327285	0.0199206	0.100393
C5	PKOA	rs35331516	C	T	C	T	3	152224824	FALSE	FALSE	FALSE	TRUE	TRUE	TRUE	0.025	0.0054	5.2e-06	-0.00578749	0.0165062	0.72587
CSNK2A1	PKOA	rs9613316	T	C	T	C	22	26978282	FALSE	FALSE	FALSE	TRUE	TRUE	TRUE	-0.041	0.0086	3.2e-06	-0.0197327	0.0180903	0.275367
PDGFRA	PKOA	rs34447926	C	A	C	A	2	33363802	FALSE	FALSE	FALSE	TRUE	TRUE	TRUE	0.073	0.015	2.1e-06	0.00367779	0.012778	0.773482
CALR	PKOA	rs146448863	A	C	A	C	16	55305071	FALSE	FALSE	FALSE	TRUE	TRUE	TRUE	0.092	0.02	4.8e-06	0.0621919	0.0461169	0.177475
CDH12	PKOA	rs79208093	T	C	T	C	10	48475370	FALSE	FALSE	FALSE	TRUE	TRUE	TRUE	0.12	0.026	8.4e-06	0.126792	0.0565228	0.0248834
IL2RA	PKOA	rs115212849	C	T	C	T	3	174884323	FALSE	FALSE	FALSE	TRUE	TRUE	TRUE	0.096	0.021	4.3e-06	-0.00661071	0.0333251	0.842756
LILRB2	PKOA	rs62565258	T	G	T	G	9	85069314	FALSE	FALSE	FALSE	TRUE	TRUE	TRUE	-0.064	0.014	7e-06	-0.0721283	0.0294479	0.0143113
TNF	PKOA	rs4519505	A	G	A	G	2	204358068	FALSE	FALSE	FALSE	TRUE	TRUE	TRUE	-0.03	0.0061	7.4e-07	0.00275652	0.010793	0.798415
BCL2L1	PKOA	rs111233488	T	C	T	C	4	13880555	FALSE	FALSE	FALSE	TRUE	TRUE	TRUE	-0.046	0.01	8.1e-06	-0.00124616	0.0143312	0.930708
PDK1	PKOA	rs7590374	A	G	A	G	2	121267075	FALSE	FALSE	FALSE	TRUE	TRUE	TRUE	-0.061	0.013	4.8e-06	-0.0031285	0.0219336	0.886578
POMC	PKOA	rs6129969	T	C	T	C	20	41905933	FALSE	FALSE	FALSE	TRUE	TRUE	TRUE	0.069	0.015	8.2e-06	0.0077629	0.0174065	0.655614
TNFSF15	PKOA	rs12650351	T	C	T	C	4	146883456	FALSE	FALSE	FALSE	TRUE	TRUE	TRUE	-0.1	0.021	2.5e-06	-0.0184389	0.014075	0.190182
IGF2R	PKOA	rs72636142	C	A	C	A	4	61437355	FALSE	FALSE	FALSE	TRUE	TRUE	TRUE	0.11	0.023	1.2e-06	0.00187612	0.0242907	0.938436
ANK2	PKOA	rs77004396	T	G	T	G	9	21096643	FALSE	FALSE	FALSE	TRUE	TRUE	TRUE	0.078	0.015	5.2e-07	0.0251424	0.0236839	0.288427
CRTAM	PKOA	rs77809897	T	C	T	C	8	105185348	FALSE	FALSE	FALSE	TRUE	TRUE	TRUE	-0.068	0.015	8.5e-06	-0.0205417	0.0184298	0.265027
PRKCQ	PKOA	rs187642919	A	G	A	G	15	57309574	FALSE	FALSE	FALSE	TRUE	TRUE	TRUE	0.22	0.044	5.6e-07	-0.0255413	0.0567466	0.652642
AIF1	PKOA	rs117895563	T	G	T	G	14	92192568	FALSE	FALSE	FALSE	TRUE	TRUE	TRUE	0.17	0.029	3.3e-08	-0.00221663	0.0417315	0.957639
ICOSLG	PKOA	rs60318796	T	C	T	C	17	32991387	FALSE	FALSE	FALSE	TRUE	TRUE	TRUE	0.078	0.017	2.9e-06	0.000873498	0.0200715	0.965288
F7	PKOA	rs6076707	T	C	T	C	20	4627695	FALSE	FALSE	FALSE	TRUE	TRUE	TRUE	0.031	0.0063	1.3e-06	0.00469637	0.011395	0.680235
PTK6	PKOA	rs78352082	A	G	A	G	9	89034425	FALSE	FALSE	FALSE	TRUE	TRUE	TRUE	0.14	0.031	9.3e-06	0.0151964	0.0357517	0.670797
IGF1	PKOA	rs114121010	G	A	G	A	3	20600901	FALSE	FALSE	FALSE	TRUE	TRUE	TRUE	0.14	0.031	4.5e-06	-0.0891409	0.0321831	0.00560906
IL1RL1	PKOA	rs7977977	C	T	C	T	12	17788048	FALSE	FALSE	FALSE	TRUE	TRUE	TRUE	-0.069	0.014	1.3e-06	-0.0111553	0.0192069	0.561377
MPL	PKOA	rs79138162	G	A	G	A	20	59278441	FALSE	FALSE	FALSE	TRUE	TRUE	TRUE	0.047	0.01	5.2e-06	0.033903	0.0152734	0.0264357
PPIA	PKOA	rs72776539	A	G	A	G	16	8510543	FALSE	FALSE	FALSE	TRUE	TRUE	TRUE	-0.1	0.02	4.2e-07	0.00131321	0.0224214	0.953295
KREMEN2	PKOA	rs141436390	A	C	A	C	16	29814693	FALSE	FALSE	FALSE	TRUE	TRUE	TRUE	0.13	0.025	3.1e-07	-0.00123171	0.0336551	0.970806
PSMA1	PKOA	rs12192387	T	C	T	C	6	78702318	FALSE	FALSE	FALSE	TRUE	TRUE	TRUE	0.033	0.0074	9.8e-06	0.033047	0.0132535	0.0126509
GSTP1	PKOA	rs140134112	G	A	G	A	7	105998627	FALSE	FALSE	FALSE	TRUE	TRUE	TRUE	-0.16	0.035	5.6e-06	-0.0566016	0.0650017	0.38388
IL1RN	PKOA	rs9558033	C	T	C	T	13	103282887	FALSE	FALSE	FALSE	TRUE	TRUE	TRUE	0.046	0.0095	1.5e-06	0.00692009	0.0115365	0.548609
COTL1	PKOA	rs75569824	A	G	A	G	3	127794449	FALSE	FALSE	FALSE	TRUE	TRUE	TRUE	0.19	0.043	9.6e-06	-0.132332	0.0843186	0.116549
CCL26	PKOA	rs17579505	G	T	G	T	12	114161674	FALSE	FALSE	FALSE	TRUE	TRUE	TRUE	-0.044	0.0098	8e-06	-0.00105395	0.0152191	0.944789
BCAR3	PKOA	rs75374981	T	C	T	C	7	141239331	FALSE	FALSE	FALSE	TRUE	TRUE	TRUE	0.091	0.019	1.3e-06	0.0230872	0.0228639	0.312606
FCGR1A	PKOA	rs9520063	A	C	A	C	13	106417185	FALSE	FALSE	FALSE	TRUE	TRUE	TRUE	-0.047	0.01	2.8e-06	-0.00523071	0.0109899	0.634105
PIM1	PKOA	rs140891516	T	C	T	C	8	134475371	FALSE	FALSE	FALSE	TRUE	TRUE	TRUE	-0.1	0.023	9.2e-06	0.00272487	0.0394686	0.944959
DSG1	PKOA	rs191576009	A	G	A	G	8	26025057	FALSE	FALSE	FALSE	TRUE	TRUE	TRUE	-0.18	0.04	7.3e-06	0.0552844	0.0681696	0.417376
ENPP7	PKOA	rs186770008	G	A	G	A	4	181342947	FALSE	FALSE	FALSE	TRUE	TRUE	TRUE	-0.24	0.049	1.6e-06	0.0078193	0.027671	0.777497
NSFL1C	PKOA	rs79456854	C	T	C	T	3	15339834	FALSE	FALSE	FALSE	TRUE	TRUE	TRUE	-0.26	0.059	9.8e-06	0.0264745	0.0249126	0.287919
GPC6	PKOA	rs79558064	A	G	A	G	3	168456403	FALSE	FALSE	FALSE	TRUE	TRUE	TRUE	0.044	0.0095	6.5e-06	-0.0182467	0.0172769	0.290907
CA7	PKOA	rs11914248	C	T	C	T	22	20477750	FALSE	FALSE	FALSE	TRUE	TRUE	TRUE	0.035	0.0078	9.9e-06	-0.000980368	0.0112982	0.930853
CKAP2	PKOA	rs112580372	A	C	A	C	4	88394245	FALSE	FALSE	FALSE	TRUE	TRUE	TRUE	0.036	0.008	8.9e-06	-0.0015764	0.0137514	0.908733
IL37	PKOA	rs11605782	G	A	G	A	11	7646708	FALSE	FALSE	FALSE	TRUE	TRUE	TRUE	0.052	0.011	6.7e-06	0.0144361	0.0172628	0.403009
TFPI	PKOA	rs17542229	A	G	A	G	1	107760132	FALSE	FALSE	FALSE	TRUE	TRUE	TRUE	-0.068	0.014	7.7e-07	0.0163427	0.0227526	0.472584
MAPK13	PKOA	rs540038304	A	G	A	G	15	87252367	FALSE	FALSE	FALSE	TRUE	TRUE	TRUE	0.15	0.032	7.1e-06	-0.0149966	0.0564539	0.790513
SNCA	PKOA	rs62284837	G	A	G	A	3	151159054	FALSE	FALSE	FALSE	TRUE	TRUE	TRUE	0.18	0.039	7.4e-06	-0.0388547	0.0335461	0.246763
RAC1	PKOA	rs74820835	T	C	T	C	4	21441398	FALSE	FALSE	FALSE	TRUE	TRUE	TRUE	0.22	0.046	3.1e-06	-0.00335339	0.0380248	0.929726
NR1D1	PKOA	rs142441993	A	G	A	G	19	47393589	FALSE	FALSE	FALSE	TRUE	TRUE	TRUE	0.13	0.027	1.1e-06	-0.0537755	0.0472123	0.254697
CA1	PKOA	rs61606555	A	G	A	G	10	97885042	FALSE	FALSE	FALSE	TRUE	TRUE	TRUE	-0.15	0.032	2.8e-06	-0.00594367	0.0170882	0.727974
KLK4	PKOA	rs41315999	A	G	A	G	9	2730279	FALSE	FALSE	FALSE	TRUE	TRUE	TRUE	0.079	0.017	6e-06	0.0440679	0.0529945	0.405661
PRKCZ	PKOA	rs11168828	A	G	A	G	12	49029012	FALSE	FALSE	FALSE	TRUE	TRUE	TRUE	0.1	0.022	7.7e-06	-0.00289125	0.0256798	0.910357
EPHA5	PKOA	rs73240322	T	C	T	C	7	129006885	FALSE	FALSE	FALSE	TRUE	TRUE	TRUE	-0.095	0.021	8.3e-06	-0.0155165	0.0227162	0.494569
PRDX1	PKOA	rs73530560	A	G	A	G	8	11173058	FALSE	FALSE	FALSE	TRUE	TRUE	TRUE	0.26	0.057	6.5e-06	0.0375187	0.106872	0.725541
PSPN	PKOA	rs143332484	T	C	T	C	6	41161469	FALSE	FALSE	FALSE	TRUE	TRUE	TRUE	-0.093	0.019	2e-06	0.00386314	0.0592197	0.947988
CD226	PKOA	rs61836665	C	T	C	T	10	2949843	FALSE	FALSE	FALSE	TRUE	TRUE	TRUE	-0.062	0.012	5.8e-07	-0.00108507	0.0254531	0.965996
HMOX2	PKOA	rs115574784	A	G	A	G	3	172529998	FALSE	FALSE	FALSE	TRUE	TRUE	TRUE	0.14	0.031	7.1e-06	-0.0211716	0.04024	0.598796
CFP	PKOA	rs1658129	T	C	T	C	18	31087122	FALSE	FALSE	FALSE	TRUE	TRUE	TRUE	-0.064	0.014	8.9e-06	0.0698177	0.0363915	0.0550453
ARSA	PKOA	rs930526	A	C	A	C	17	6570033	FALSE	FALSE	FALSE	TRUE	TRUE	TRUE	-0.029	0.0061	2.8e-06	-0.0104578	0.0109473	0.339431
ARTN	PKOA	rs12701729	A	G	A	G	7	39320665	FALSE	FALSE	FALSE	TRUE	TRUE	TRUE	0.025	0.0053	4.1e-06	0.0182989	0.0109555	0.0948593
VEGFD	PKOA	rs142324703	T	C	T	C	13	62704280	FALSE	FALSE	FALSE	TRUE	TRUE	TRUE	0.091	0.02	6.3e-06	0.0133407	0.0469286	0.776199
TGFB2	PKOA	rs72807778	T	C	T	C	16	85320368	FALSE	FALSE	FALSE	TRUE	TRUE	TRUE	0.13	0.028	3.4e-06	-0.0327583	0.0326507	0.315718
PTPN2	PKOA	rs143728542	A	G	A	G	20	43558534	FALSE	FALSE	FALSE	TRUE	TRUE	TRUE	0.13	0.028	2.8e-06	-0.00192044	0.0503762	0.96959
GPT	PKOA	rs190286686	A	G	A	G	19	15911986	FALSE	FALSE	FALSE	TRUE	TRUE	TRUE	0.078	0.017	7.4e-06	-0.0178582	0.0426497	0.675422
GFRA2	PKOA	rs78238685	A	G	A	G	4	139625403	FALSE	FALSE	FALSE	TRUE	TRUE	TRUE	-0.078	0.017	6.6e-06	0.0679073	0.0661707	0.304776
TNFRSF10D	PKOA	rs114028718	T	C	T	C	3	3795589	FALSE	FALSE	FALSE	TRUE	TRUE	TRUE	-0.03	0.0068	9.8e-06	-0.0104063	0.0125885	0.408434
SBDS	PKOA	rs562076480	A	G	A	G	2	111370763	FALSE	FALSE	FALSE	TRUE	TRUE	TRUE	-0.14	0.031	9.7e-06	0.0178461	0.0352094	0.612257
IL27RA	PKOA	rs34711827	A	C	A	C	19	14162113	FALSE	FALSE	FALSE	TRUE	TRUE	TRUE	-0.077	0.017	5.3e-06	0.0473678	0.0280381	0.0911402
NR1D1	PKOA	rs35284526	A	C	A	C	2	177256796	FALSE	FALSE	FALSE	TRUE	TRUE	TRUE	-0.031	0.0067	5.2e-06	-0.0116326	0.0114004	0.307556
MRC1	PKOA	rs67506473	T	C	T	C	10	89042403	FALSE	FALSE	FALSE	TRUE	TRUE	TRUE	0.025	0.0054	6.9e-06	0.0200295	0.0112373	0.0746844
PRLR	PKOA	rs143332484	T	C	T	C	6	41161469	FALSE	FALSE	FALSE	TRUE	TRUE	TRUE	-0.067	0.014	4.4e-06	0.00386314	0.0592197	0.947988
APP	PKOA	rs149675449	T	C	T	C	2	16859241	FALSE	FALSE	FALSE	TRUE	TRUE	TRUE	0.31	0.068	7.5e-06	0.0449284	0.0892912	0.614847
ESM1	PKOA	rs2247394	G	A	G	A	21	31350039	FALSE	FALSE	FALSE	TRUE	TRUE	TRUE	0.058	0.013	5.7e-06	-0.0172963	0.0157634	0.272535
C7	PKOA	rs405152	A	G	A	G	19	54252255	FALSE	FALSE	FALSE	TRUE	TRUE	TRUE	0.027	0.0055	1.8e-06	-0.00329185	0.0106036	0.756221
MIA	PKOA	rs1502910	A	G	A	G	1	47020081	FALSE	FALSE	FALSE	TRUE	TRUE	TRUE	-0.04	0.0085	3.2e-06	-0.00706353	0.0155859	0.650405
ANG	PKOA	rs56129715	T	C	T	C	20	16939398	FALSE	FALSE	FALSE	TRUE	TRUE	TRUE	-0.038	0.0084	8.3e-06	-0.00547614	0.0139692	0.695047
HAT1	PKOA	rs57059060	A	G	A	G	1	240547425	FALSE	FALSE	FALSE	TRUE	TRUE	TRUE	0.06	0.012	1.5e-06	-0.0130626	0.0117308	0.265483
PTN	PKOA	rs148580188	A	G	A	G	3	174362496	FALSE	FALSE	FALSE	TRUE	TRUE	TRUE	0.069	0.015	3.1e-06	-0.0603781	0.0718485	0.400711
IL20	PKOA	rs11759347	A	C	A	C	6	41199359	FALSE	FALSE	FALSE	TRUE	TRUE	TRUE	-0.026	0.0055	4.5e-06	-0.00189407	0.0125989	0.8805
MAP2K4	PKOA	rs2637003	G	A	G	A	5	53593837	FALSE	FALSE	FALSE	TRUE	TRUE	TRUE	0.095	0.021	9.1e-06	-8.68566e-06	0.02988	0.999768
RBP4	PKOA	rs147017491	A	G	A	G	12	125925448	FALSE	FALSE	FALSE	TRUE	TRUE	TRUE	-0.085	0.018	3e-06	0.036618	0.0566829	0.51827
MDM2	PKOA	rs117602241	A	G	A	G	11	85314573	FALSE	FALSE	FALSE	TRUE	TRUE	TRUE	0.15	0.028	2.6e-07	-0.0197899	0.0167923	0.238594
FLT3LG	PKOA	rs38623	T	C	T	C	7	76811435	FALSE	FALSE	FALSE	TRUE	TRUE	TRUE	0.027	0.0059	6.4e-06	-0.0390631	0.0105287	0.000207148
BGN	PKOA	rs144687069	T	C	T	C	17	5908011	FALSE	FALSE	FALSE	TRUE	TRUE	TRUE	-0.41	0.09	6.6e-06	0.0200522	0.026329	0.446296
IL17RA	PKOA	rs118104185	G	A	G	A	11	20447814	FALSE	FALSE	FALSE	TRUE	TRUE	TRUE	0.13	0.026	1.5e-06	-0.0432788	0.0275919	0.116757
CRELD1	PKOA	rs1411266	C	T	C	T	9	122664558	FALSE	FALSE	FALSE	TRUE	TRUE	TRUE	-0.055	0.012	3.1e-06	-0.0279288	0.0137403	0.0420911
SERPINA5	PKOA	rs75466392	T	C	T	C	8	19742145	FALSE	FALSE	FALSE	TRUE	TRUE	TRUE	-0.053	0.011	5.4e-06	-0.112231	0.0494616	0.0232654
CHI3L1	PKOA	rs74582441	A	G	A	G	2	176970497	FALSE	FALSE	FALSE	TRUE	TRUE	TRUE	0.23	0.05	7.2e-06	0.0180536	0.0259287	0.486253
FCER2	PKOA	rs56010739	A	G	A	G	17	80349101	FALSE	FALSE	FALSE	TRUE	TRUE	TRUE	0.057	0.012	1.9e-06	-0.00130236	0.0115498	0.910221
LDLR	PKOA	rs1555620	G	A	G	A	6	130517026	FALSE	FALSE	FALSE	TRUE	TRUE	TRUE	0.047	0.011	9.7e-06	0.00195414	0.0194456	0.919953
CCL18	PKOA	rs2015086	G	A	G	A	17	36064257	FALSE	FALSE	FALSE	TRUE	TRUE	TRUE	0.13	0.013	1.4e-23	0.0334134	0.0143936	0.0202652
C6	PKOA	rs76964965	T	C	T	C	3	25982276	FALSE	FALSE	FALSE	TRUE	TRUE	TRUE	-0.15	0.032	3.1e-06	-0.0591265	0.0335641	0.0781376
FLRT3	PKOA	rs59559002	A	G	A	G	2	39840260	FALSE	FALSE	FALSE	TRUE	TRUE	TRUE	0.12	0.024	1.1e-06	0.0191507	0.0164905	0.245512
MIF	PKOA	rs17019615	G	A	G	A	2	36726104	FALSE	FALSE	FALSE	TRUE	TRUE	TRUE	-0.032	0.0066	1.9e-06	0.0384987	0.0168506	0.0223296
ADM	PKOA	rs11642774	G	A	G	A	16	87326909	FALSE	FALSE	FALSE	TRUE	TRUE	TRUE	-0.02	0.0045	9.3e-06	0.00059863	0.0110547	0.956814
EFNA5	PKOA	rs141650302	A	G	A	G	9	100761512	FALSE	FALSE	FALSE	TRUE	TRUE	TRUE	-0.13	0.028	5.9e-06	-0.0973444	0.0357064	0.00640605
RBP4	PKOA	rs76802479	T	C	T	C	4	148043101	FALSE	FALSE	FALSE	TRUE	TRUE	TRUE	0.12	0.026	6.4e-06	0.0505618	0.118508	0.669633
DPP7	PKOA	rs75352718	A	G	A	G	6	68490166	FALSE	FALSE	FALSE	TRUE	TRUE	TRUE	0.058	0.012	4e-06	0.00992063	0.0325913	0.760827
BID	PKOA	rs72709505	T	C	T	C	9	23925415	FALSE	FALSE	FALSE	TRUE	TRUE	TRUE	0.056	0.012	7e-06	0.0443359	0.0186923	0.0176974
IL27RA	PKOA	rs329494	C	T	C	T	2	64074451	FALSE	FALSE	FALSE	TRUE	TRUE	TRUE	-0.026	0.0057	6.5e-06	0.0130834	0.0106558	0.219517
DBNL	PKOA	rs143221705	T	G	T	G	12	97573125	FALSE	FALSE	FALSE	TRUE	TRUE	TRUE	0.12	0.026	9.3e-06	-0.011123	0.0713803	0.876169
DBNL	PKOA	rs117338249	C	T	C	T	18	39842668	FALSE	FALSE	FALSE	TRUE	TRUE	TRUE	0.08	0.017	2.5e-06	0.0645566	0.0329958	0.0504057
PTK6	PKOA	rs139388486	C	T	C	T	4	78395958	FALSE	FALSE	FALSE	TRUE	TRUE	TRUE	0.19	0.043	8.4e-06	0.0255903	0.0321044	0.425396
CCL26	PKOA	rs11658143	C	T	C	T	17	14604447	FALSE	FALSE	FALSE	TRUE	TRUE	TRUE	0.036	0.0075	2.7e-06	0.00204602	0.0109647	0.851974
ADAMTS13	PKOA	rs77659768	A	G	A	G	21	40053972	FALSE	FALSE	FALSE	TRUE	TRUE	TRUE	0.1	0.022	3.2e-06	0.0417308	0.0622791	0.502819
VIP	PKOA	rs9682694	G	A	G	A	3	113176832	FALSE	FALSE	FALSE	TRUE	TRUE	TRUE	-0.032	0.0066	2e-06	-0.0205446	0.011809	0.081903
BMP10	PKOA	rs143332484	T	C	T	C	6	41161469	FALSE	FALSE	FALSE	TRUE	TRUE	TRUE	-0.083	0.017	1.5e-06	0.00386314	0.0592197	0.947988
RNASEH1	PKOA	rs77312244	T	G	T	G	1	4584560	FALSE	FALSE	FALSE	TRUE	TRUE	TRUE	0.12	0.026	4.3e-06	0.0296196	0.0580697	0.610002
KIF23	PKOA	rs6661505	C	T	C	T	1	58891154	FALSE	FALSE	FALSE	TRUE	TRUE	TRUE	-0.043	0.0094	4.9e-06	-0.0207683	0.0116635	0.0749739
BPI	PKOA	rs7637877	A	G	A	G	3	65704784	FALSE	FALSE	FALSE	TRUE	TRUE	TRUE	-0.39	0.084	4e-06	-0.0351339	0.0195638	0.0725154
MASP1	PKOA	rs78984154	T	C	T	C	13	113646404	FALSE	FALSE	FALSE	TRUE	TRUE	TRUE	-0.099	0.02	8.8e-07	-0.0375248	0.0279497	0.179407
EIF5	PKOA	rs9497201	C	T	C	T	6	145188901	FALSE	FALSE	FALSE	TRUE	TRUE	TRUE	-0.037	0.0081	5.6e-06	0.00197738	0.0104919	0.85051
ERBB4	PKOA	rs61278774	C	T	C	T	6	23310668	FALSE	FALSE	FALSE	TRUE	TRUE	TRUE	-0.034	0.0073	6.1e-06	-0.0177755	0.0171154	0.299007
VIP	PKOA	rs9900346	G	T	G	T	17	13925021	FALSE	FALSE	FALSE	TRUE	TRUE	TRUE	-0.042	0.0092	8.6e-06	0.0026793	0.0146424	0.854812
CCN2	PKOA	rs2122001	G	A	G	A	5	173871367	FALSE	FALSE	FALSE	TRUE	TRUE	TRUE	0.059	0.013	9.7e-06	0.0323043	0.0196956	0.100967
OLFM4	PKOA	rs55790167	T	C	T	C	3	181945541	FALSE	FALSE	FALSE	TRUE	TRUE	TRUE	-0.027	0.0056	2e-06	0.0282407	0.0105244	0.00728887
RSPO3	PKOA	rs72773588	T	C	T	C	2	10550887	FALSE	FALSE	FALSE	TRUE	TRUE	TRUE	0.034	0.0074	7.7e-06	0.00562862	0.0168599	0.738496
CFD	PKOA	rs56001901	T	C	T	C	4	8181846	FALSE	FALSE	FALSE	TRUE	TRUE	TRUE	0.087	0.019	6.2e-06	0.00898311	0.0218933	0.681577
GSTP1	PKOA	rs6897163	G	A	G	A	5	127425130	FALSE	FALSE	FALSE	TRUE	TRUE	TRUE	-0.14	0.03	2.8e-06	-0.041784	0.023809	0.0792647
RAC3	PKOA	rs191183852	G	A	G	A	11	44677737	FALSE	FALSE	FALSE	TRUE	TRUE	TRUE	0.24	0.053	4.5e-06	-0.0191482	0.0296141	0.517897
PLAU	PKOA	rs111736174	A	C	A	C	2	66413206	FALSE	FALSE	FALSE	TRUE	TRUE	TRUE	-0.095	0.02	2.2e-06	-0.0669735	0.0418424	0.109462
SCARB2	PKOA	rs4805139	C	T	C	T	19	35799877	FALSE	FALSE	FALSE	TRUE	TRUE	TRUE	-0.044	0.0095	6.2e-06	0.017799	0.0171853	0.300336
TNFRSF1B	PKOA	rs77669382	G	A	G	A	3	174781731	FALSE	FALSE	FALSE	TRUE	TRUE	TRUE	0.061	0.014	9.8e-06	-0.0319628	0.0312627	0.306595
CFHR5	PKOA	rs2632429	A	G	A	G	18	24294283	FALSE	FALSE	FALSE	TRUE	TRUE	TRUE	0.035	0.0076	5.9e-06	0.000441111	0.0104926	0.966467
AIMP1	PKOA	rs189158115	G	A	G	A	2	18256458	FALSE	FALSE	FALSE	TRUE	TRUE	TRUE	0.2	0.044	5.4e-06	0.00952672	0.0362597	0.792755
TGFBI	PKOA	rs996544	T	C	T	C	20	6815572	FALSE	FALSE	FALSE	TRUE	TRUE	TRUE	-0.045	0.0098	6.2e-06	-0.0243042	0.0252282	0.33536
MYBPC1	PKOA	rs12343861	A	G	A	G	9	110488656	FALSE	FALSE	FALSE	TRUE	TRUE	TRUE	-0.11	0.019	3.8e-08	-0.0141449	0.0127923	0.268842
IL34	PKOA	rs78493127	C	T	C	T	3	194498003	FALSE	FALSE	FALSE	TRUE	TRUE	TRUE	-0.068	0.015	5.8e-06	0.0193515	0.0209176	0.354899
ADM	PKOA	rs190575564	T	C	T	C	15	36916530	FALSE	FALSE	FALSE	TRUE	TRUE	TRUE	-0.078	0.016	1.3e-06	0.0164101	0.0415428	0.692831
IL2RA	PKOA	rs79627978	T	C	T	C	12	41558199	FALSE	FALSE	FALSE	TRUE	TRUE	TRUE	-0.044	0.0094	3e-06	-0.0106011	0.0194157	0.585062
BST1	PKOA	rs1095000	C	T	C	T	6	63326255	FALSE	FALSE	FALSE	TRUE	TRUE	TRUE	-0.062	0.014	6.5e-06	-0.030944	0.0127824	0.015485
PROC	PKOA	rs79627348	T	G	T	G	10	132429610	FALSE	FALSE	FALSE	TRUE	TRUE	TRUE	0.084	0.018	2.2e-06	-0.0161027	0.0625631	0.796883
PLAU	PKOA	rs116535689	C	T	C	T	5	41957506	FALSE	FALSE	FALSE	TRUE	TRUE	TRUE	0.091	0.02	4.7e-06	0.0388667	0.0343315	0.257592
RSPO3	PKOA	rs76129660	A	G	A	G	20	36044264	FALSE	FALSE	FALSE	TRUE	TRUE	TRUE	-0.055	0.012	4.6e-06	-0.012068	0.0289542	0.676829
RPS6KA5	PKOA	rs529827145	C	T	C	T	18	722917	FALSE	FALSE	FALSE	TRUE	TRUE	TRUE	0.098	0.021	4.2e-06	-0.0270236	0.0629403	0.667666
VCAM1	PKOA	rs11752262	G	A	G	A	6	31463980	FALSE	FALSE	FALSE	TRUE	TRUE	TRUE	-0.059	0.013	7.5e-06	0.0368226	0.0239057	0.123481
ENTPD1	PKOA	rs56379273	A	G	A	G	21	44406603	FALSE	FALSE	FALSE	TRUE	TRUE	TRUE	-0.14	0.03	4e-06	-0.0633347	0.0957312	0.508234
DPP7	PKOA	rs704	A	G	A	G	17	28367840	FALSE	FALSE	FALSE	TRUE	TRUE	TRUE	0.025	0.0047	7.8e-08	-0.0166232	0.010559	0.115413
TNNI3	PKOA	rs28722963	C	T	C	T	4	106311724	FALSE	FALSE	FALSE	TRUE	TRUE	TRUE	0.053	0.012	6.5e-06	-0.00877334	0.0204773	0.668329
HAPLN1	PKOA	rs1498510	C	T	C	T	15	27779645	FALSE	FALSE	FALSE	TRUE	TRUE	TRUE	0.09	0.019	2e-06	0.0130707	0.015413	0.396424
EGFR	PKOA	rs6491954	A	G	A	G	13	105370711	FALSE	FALSE	FALSE	TRUE	TRUE	TRUE	0.05	0.011	3.9e-06	0.000850061	0.0143495	0.952761
C3	PKOA	rs5754814	C	A	C	A	22	34051280	FALSE	FALSE	FALSE	TRUE	TRUE	TRUE	-0.21	0.047	5.6e-06	-0.0111175	0.0149646	0.45753
IGFBP7	PKOA	rs76191736	A	G	A	G	5	176780966	FALSE	FALSE	FALSE	TRUE	TRUE	TRUE	0.045	0.01	9.1e-06	0.00667584	0.0180919	0.71213
IL13	PKOA	rs34171374	C	T	C	T	5	54276787	FALSE	FALSE	FALSE	TRUE	TRUE	TRUE	0.057	0.013	7e-06	0.0274993	0.0230575	0.23301
SERPING1	PKOA	rs1626983	T	C	T	C	10	129441111	FALSE	FALSE	FALSE	TRUE	TRUE	TRUE	-0.053	0.011	3.7e-06	0.00712524	0.0160069	0.656222
NCR2	PKOA	rs694512	C	T	C	T	3	21907330	FALSE	FALSE	FALSE	TRUE	TRUE	TRUE	0.025	0.0052	1.3e-06	-0.00970375	0.0127811	0.447716
MICA	PKOA	rs9266071	T	C	T	C	6	31351843	FALSE	FALSE	FALSE	TRUE	TRUE	TRUE	-0.087	0.017	5.9e-07	-0.0220396	0.0105611	0.0369003
IBSP	PKOA	rs117585257	A	G	A	G	10	25759624	FALSE	FALSE	FALSE	TRUE	TRUE	TRUE	0.21	0.044	2.4e-06	0.0244313	0.0265334	0.357168
CCL19	PKOA	rs3935333	T	G	T	G	1	164981911	FALSE	FALSE	FALSE	TRUE	TRUE	TRUE	0.048	0.0098	1.4e-06	0.00121509	0.0105157	0.908009
STK16	PKOA	rs145096877	G	A	G	A	2	77376747	FALSE	FALSE	FALSE	TRUE	TRUE	TRUE	-0.08	0.017	6e-06	0.171906	0.0795848	0.0307702
MMP7	PKOA	rs1585441	G	T	G	T	4	135183991	FALSE	FALSE	FALSE	TRUE	TRUE	TRUE	0.045	0.0095	2.2e-06	0.00721666	0.0104576	0.490141
CAMK1	PKOA	rs79919349	A	G	A	G	20	56707790	FALSE	FALSE	FALSE	TRUE	TRUE	TRUE	-0.17	0.036	7.1e-06	0.00921061	0.0340813	0.786964
SERPINA5	PKOA	rs143332484	T	C	T	C	6	41161469	FALSE	FALSE	FALSE	TRUE	TRUE	TRUE	-0.055	0.012	3e-06	0.00386314	0.0592197	0.947988
UBE2I	PKOA	rs13295979	G	T	G	T	9	96077515	FALSE	FALSE	FALSE	TRUE	TRUE	TRUE	0.087	0.019	6.5e-06	0.00328103	0.0178706	0.854328
PI3	PKOA	rs62253175	A	G	A	G	3	69852105	FALSE	FALSE	FALSE	TRUE	TRUE	TRUE	-0.13	0.024	2.6e-07	-0.013809	0.0222894	0.535566
CCL13	PKOA	rs61879827	A	G	A	G	11	12666935	FALSE	FALSE	FALSE	TRUE	TRUE	TRUE	0.081	0.017	2.9e-06	-0.00762002	0.0149207	0.609559
CA2	PKOA	rs71624716	T	C	T	C	4	185730677	FALSE	FALSE	FALSE	TRUE	TRUE	TRUE	0.059	0.013	6.7e-06	-0.0246317	0.0155159	0.112397
CD47	PKOA	rs12348462	T	C	T	C	9	87460952	FALSE	FALSE	FALSE	TRUE	TRUE	TRUE	0.047	0.01	4.4e-06	-0.0447186	0.0165601	0.0069258
CCN4	PKOA	rs12517581	T	G	T	G	5	52615558	FALSE	FALSE	FALSE	TRUE	TRUE	TRUE	0.031	0.0068	5.7e-06	0.0049316	0.010683	0.644346
JAG2	PKOA	rs116948646	A	C	A	C	7	112588240	FALSE	FALSE	FALSE	TRUE	TRUE	TRUE	0.12	0.025	1.3e-06	-0.0513307	0.0462856	0.267431
FGF19	PKOA	rs117832831	T	C	T	C	7	91114392	FALSE	FALSE	FALSE	TRUE	TRUE	TRUE	0.31	0.066	5e-06	-0.049732	0.0650553	0.444595
S100A7	PKOA	rs75360557	G	A	G	A	4	35251710	FALSE	FALSE	FALSE	TRUE	TRUE	TRUE	0.063	0.014	5e-06	-0.0499259	0.0200305	0.012685
KLK12	PKOA	rs76983130	C	T	C	T	17	40889353	FALSE	FALSE	FALSE	TRUE	TRUE	TRUE	-0.11	0.022	1.3e-06	-0.0115558	0.0196482	0.556442
LTA4H	PKOA	rs116879482	A	C	A	C	9	96382172	FALSE	FALSE	FALSE	TRUE	TRUE	TRUE	-0.44	0.092	2.1e-06	9.40344e-05	0.032923	0.997721
PECAM1	PKOA	rs116741307	T	C	T	C	3	187313625	FALSE	FALSE	FALSE	TRUE	TRUE	TRUE	-0.075	0.016	4.5e-06	-0.064704	0.046811	0.166898
RBM39	PKOA	rs145124894	A	G	A	G	14	51483321	FALSE	FALSE	FALSE	TRUE	TRUE	TRUE	0.27	0.059	6.1e-06	0.0424313	0.090471	0.639066
SLC25A18	PKOA	rs59236562	C	T	C	T	22	27077170	FALSE	FALSE	FALSE	TRUE	TRUE	TRUE	0.028	0.0063	9e-06	-0.00501804	0.0131081	0.701853
CD4	PKOA	rs4724521	T	G	T	G	7	46950639	FALSE	FALSE	FALSE	TRUE	TRUE	TRUE	0.031	0.0068	6.4e-06	0.00717829	0.0105208	0.495053
PDGFB	PKOA	rs117632747	A	C	A	C	18	44358343	FALSE	FALSE	FALSE	TRUE	TRUE	TRUE	-0.3	0.068	9.9e-06	-0.072845	0.0459936	0.113237
CXCL1	PKOA	rs58898941	T	C	T	C	2	183492003	FALSE	FALSE	FALSE	TRUE	TRUE	TRUE	0.066	0.014	2.7e-06	-0.0224815	0.0138068	0.103465
ANGPTL4	PKOA	rs555812521	A	G	A	G	4	102197100	FALSE	FALSE	FALSE	TRUE	TRUE	TRUE	0.25	0.052	3e-06	-0.076905	0.0495987	0.121011
SIGLEC6	PKOA	rs61879779	G	A	G	A	11	12625019	FALSE	FALSE	FALSE	TRUE	TRUE	TRUE	-0.075	0.014	1.3e-07	-0.00447284	0.0176726	0.800195
SOST	PKOA	rs6982701	A	G	A	G	8	119869528	FALSE	FALSE	FALSE	TRUE	TRUE	TRUE	0.078	0.015	7.3e-07	0.00247307	0.0111028	0.823735
TBK1	PKOA	rs76074034	T	C	T	C	16	62865524	FALSE	FALSE	FALSE	TRUE	TRUE	TRUE	-0.074	0.016	6.6e-06	0.0188971	0.0220697	0.391863
HMGN1	PKOA	rs140958462	A	G	A	G	4	165680224	FALSE	FALSE	FALSE	TRUE	TRUE	TRUE	-0.13	0.03	8.4e-06	-0.00769518	0.0235372	0.743716
FGG	PKOA	rs13097189	T	C	T	C	3	164119631	FALSE	FALSE	FALSE	TRUE	TRUE	TRUE	-0.054	0.012	9.7e-06	0.000793902	0.0296043	0.978606
BST1	PKOA	rs7609044	A	G	A	G	2	106646407	FALSE	FALSE	FALSE	TRUE	TRUE	TRUE	-0.087	0.019	4.4e-06	-0.0271962	0.0207969	0.190974
GPC3	PKOA	rs72830968	C	T	C	T	2	68840400	FALSE	FALSE	FALSE	TRUE	TRUE	TRUE	-0.11	0.024	4e-06	-0.0203894	0.0251038	0.416676
CD177	PKOA	rs78832651	T	C	T	C	20	49705412	FALSE	FALSE	FALSE	TRUE	TRUE	TRUE	-0.19	0.04	5.7e-06	0.0609755	0.0253429	0.0161272
HSPB1	PKOA	rs1951471	T	C	T	C	10	113509976	FALSE	FALSE	FALSE	TRUE	TRUE	TRUE	0.12	0.027	8.2e-06	0.00966162	0.0182106	0.595731
ENPP7	PKOA	rs80322600	C	T	C	T	16	55422721	FALSE	FALSE	FALSE	TRUE	TRUE	TRUE	-0.21	0.046	4.5e-06	-0.0290208	0.0445194	0.514487
SPOCK1	PKOA	rs6730599	G	A	G	A	2	26819886	FALSE	FALSE	FALSE	TRUE	TRUE	TRUE	0.064	0.014	5.1e-06	0.10211	0.067375	0.129633
HAVCR2	PKOA	rs17853159	A	G	A	G	1	45345193	FALSE	FALSE	FALSE	TRUE	TRUE	TRUE	-0.077	0.017	3.7e-06	0.00734038	0.0189686	0.698774
IFNL1	PKOA	rs150111399	T	C	T	C	17	40215498	FALSE	FALSE	FALSE	TRUE	TRUE	TRUE	0.15	0.033	7.4e-06	-0.0204255	0.0294474	0.487916
PDGFRB	PKOA	rs10491764	C	T	C	T	9	13832480	FALSE	FALSE	FALSE	TRUE	TRUE	TRUE	-0.14	0.032	8.3e-06	-0.0331569	0.0221457	0.134338
NTF4	PKOA	rs75822939	C	A	C	A	15	83778446	FALSE	FALSE	FALSE	TRUE	TRUE	TRUE	0.058	0.012	3.2e-06	0.0137134	0.0165182	0.406426
APP	PKOA	rs6771750	T	C	T	C	3	190682478	FALSE	FALSE	FALSE	TRUE	TRUE	TRUE	-0.08	0.017	4e-06	0.00256678	0.0104805	0.806525
TBK1	PKOA	rs7637064	C	T	C	T	3	187440741	FALSE	FALSE	FALSE	TRUE	TRUE	TRUE	0.043	0.0091	2.4e-06	0.0092185	0.0136954	0.500877
PLA2G7	PKOA	rs2541178	T	C	T	C	2	29648113	FALSE	FALSE	FALSE	TRUE	TRUE	TRUE	0.06	0.013	8.7e-06	-0.0138583	0.0448141	0.75714
RTN4R	PKOA	rs573188984	C	T	C	T	11	24180184	FALSE	FALSE	FALSE	TRUE	TRUE	TRUE	-0.088	0.019	8.6e-06	0.0518356	0.042311	0.220534
IL18BP	PKOA	rs12568191	A	G	A	G	1	9338551	FALSE	FALSE	FALSE	TRUE	TRUE	TRUE	0.053	0.012	9e-06	0.00391553	0.0120498	0.745223
SLPI	PKOA	rs1513520	A	G	A	G	8	113444888	FALSE	FALSE	FALSE	TRUE	TRUE	TRUE	-0.02	0.0042	3.6e-06	0.0133023	0.0104549	0.203248
PDK1	PKOA	rs17053965	C	T	C	T	9	88216417	FALSE	FALSE	FALSE	TRUE	TRUE	TRUE	-0.1	0.023	9.3e-06	0.0464898	0.0214206	0.029982
CCN3	PKOA	rs62481328	A	G	A	G	7	155882185	FALSE	FALSE	FALSE	TRUE	TRUE	TRUE	-0.043	0.0087	1.2e-06	0.0179215	0.016949	0.290339
FCGR1A	PKOA	rs188010	C	T	C	T	17	10615639	FALSE	FALSE	FALSE	TRUE	TRUE	TRUE	-0.051	0.0098	2.2e-07	-0.0119641	0.0109055	0.272608
GPD1	PKOA	rs9908139	A	G	A	G	17	7927292	FALSE	FALSE	FALSE	TRUE	TRUE	TRUE	-0.055	0.012	4e-06	0.0119859	0.0104429	0.251067
CDKN1B	PKOA	rs147886244	A	G	A	G	1	15487239	FALSE	FALSE	FALSE	TRUE	TRUE	TRUE	0.21	0.044	2.9e-06	-0.0259135	0.0395569	0.512408
TK1	PKOA	rs150019660	T	G	T	G	6	109112989	FALSE	FALSE	FALSE	TRUE	TRUE	TRUE	-0.077	0.015	7e-07	-0.0112242	0.0424884	0.791648
PAK5	PKOA	rs61751101	G	A	G	A	1	230700988	FALSE	FALSE	FALSE	TRUE	TRUE	TRUE	-0.052	0.011	2.7e-06	0.00635695	0.0188152	0.735467
THBS2	PKOA	rs75606864	C	T	C	T	13	37299518	FALSE	FALSE	FALSE	TRUE	TRUE	TRUE	0.18	0.04	9.2e-06	0.0641159	0.0374141	0.0865865
SIRT2	PKOA	rs76234764	T	C	T	C	12	30045969	FALSE	FALSE	FALSE	TRUE	TRUE	TRUE	0.24	0.053	6.4e-06	-0.00720932	0.0347068	0.835447
PLG	PKOA	rs72996704	T	C	T	C	3	5790065	FALSE	FALSE	FALSE	TRUE	TRUE	TRUE	-0.048	0.011	9.8e-06	-0.149793	0.0560373	0.00751536
CTLA4	PKOA	rs56278313	A	G	A	G	2	85290263	FALSE	FALSE	FALSE	TRUE	TRUE	TRUE	0.046	0.01	8.8e-06	-0.00994752	0.0129944	0.443961
SEMA3E	PKOA	rs117207947	C	T	C	T	7	30492329	FALSE	FALSE	FALSE	TRUE	TRUE	TRUE	-0.13	0.029	5.2e-06	-0.0261527	0.0547142	0.632659
PECAM1	PKOA	rs67163526	T	C	T	C	11	125937962	FALSE	FALSE	FALSE	TRUE	TRUE	TRUE	0.051	0.011	3.9e-06	0.0133177	0.0163352	0.414913
OLR1	PKOA	rs17038039	T	C	T	C	3	1348683	FALSE	FALSE	FALSE	TRUE	TRUE	TRUE	0.21	0.045	4.3e-06	-0.0121995	0.0252564	0.629076
ANXA5	PKOA	rs118170568	A	C	A	C	20	20780587	FALSE	FALSE	FALSE	TRUE	TRUE	TRUE	-0.079	0.018	9.4e-06	0.00400636	0.0300281	0.893861
STIP1	PKOA	rs138635013	T	C	T	C	15	45719265	FALSE	FALSE	FALSE	TRUE	TRUE	TRUE	-0.22	0.045	1.5e-06	-0.0598052	0.0596672	0.316192
ENO2	PKOA	rs140134112	G	A	G	A	7	105998627	FALSE	FALSE	FALSE	TRUE	TRUE	TRUE	-0.29	0.062	3.5e-06	-0.0566016	0.0650017	0.38388
IL23R	PKOA	rs28434439	C	T	C	T	9	137235809	FALSE	FALSE	FALSE	TRUE	TRUE	TRUE	-0.044	0.0096	6.9e-06	0.00828667	0.0143025	0.562328
RPS6KA5	PKOA	rs118125316	T	G	T	G	11	94055495	FALSE	FALSE	FALSE	TRUE	TRUE	TRUE	0.075	0.016	6.7e-06	-0.0176293	0.0255963	0.490985
SERPINA10	PKOA	rs4786607	T	C	T	C	16	5110503	FALSE	FALSE	FALSE	TRUE	TRUE	TRUE	0.036	0.0075	2.8e-06	0.00692085	0.01056	0.512222
ISLR2	PKOA	rs146855797	T	C	T	C	2	156278309	FALSE	FALSE	FALSE	TRUE	TRUE	TRUE	0.16	0.032	8.3e-07	0.0349901	0.0352665	0.321118
RSPO3	PKOA	rs12361563	A	G	A	G	11	134922817	FALSE	FALSE	FALSE	TRUE	TRUE	TRUE	-0.11	0.024	3.2e-06	-0.052698	0.0334403	0.115053
CFC1	PKOA	rs143332484	T	C	T	C	6	41161469	FALSE	FALSE	FALSE	TRUE	TRUE	TRUE	-0.091	0.018	5e-07	0.00386314	0.0592197	0.947988
PLA2G1B	PKOA	rs1471268	T	C	T	C	8	3079297	FALSE	FALSE	FALSE	TRUE	TRUE	TRUE	-0.06	0.013	6.9e-06	0.00887828	0.010553	0.400177
MAPK13	PKOA	rs57278565	A	G	A	G	12	1671794	FALSE	FALSE	FALSE	TRUE	TRUE	TRUE	0.059	0.013	7.8e-06	-0.0237474	0.0135091	0.0787662
CMA1	PKOA	rs12070934	T	G	T	G	1	196236434	FALSE	FALSE	FALSE	TRUE	TRUE	TRUE	0.29	0.065	9.2e-06	-0.124224	0.0729173	0.0884504
CST7	PKOA	rs140106450	T	C	T	C	4	92858632	FALSE	FALSE	FALSE	TRUE	TRUE	TRUE	0.2	0.045	7.8e-06	0.00121151	0.036729	0.973686
PDGFRA	PKOA	rs1598874	G	A	G	A	14	82374543	FALSE	FALSE	FALSE	TRUE	TRUE	TRUE	0.082	0.018	7e-06	0.0062379	0.0149626	0.676751
SERPING1	PKOA	rs2954720	G	T	G	T	19	44415487	FALSE	FALSE	FALSE	TRUE	TRUE	TRUE	0.034	0.0076	8.6e-06	7.12074e-06	0.0108698	0.999477
LTBR	PKOA	rs113903787	A	G	A	G	7	51793454	FALSE	FALSE	FALSE	TRUE	TRUE	TRUE	-0.17	0.037	5.8e-06	0.0500682	0.03687	0.174474
CD22	PKOA	rs36215	G	A	G	A	3	134909008	FALSE	FALSE	FALSE	TRUE	TRUE	TRUE	-0.053	0.011	1.7e-06	0.0242838	0.0190652	0.202762
BDNF	PKOA	rs34280404	C	T	C	T	18	26711301	FALSE	FALSE	FALSE	TRUE	TRUE	TRUE	0.05	0.011	8.8e-06	-0.0105053	0.0104815	0.316215
FSTL1	PKOA	rs117715771	T	C	T	C	14	21905433	FALSE	FALSE	FALSE	TRUE	TRUE	TRUE	-0.049	0.011	7.7e-06	-0.0100061	0.0249873	0.688827
BCL6	PKOA	rs7332020	G	A	G	A	13	24061091	FALSE	FALSE	FALSE	TRUE	TRUE	TRUE	0.047	0.01	9.2e-06	-0.00507895	0.010475	0.627774
RSPO4	PKOA	rs72743305	G	A	G	A	1	217095928	FALSE	FALSE	FALSE	TRUE	TRUE	TRUE	0.12	0.024	5.6e-07	-0.030429	0.0497962	0.541153
LPO	PKOA	rs11505418	C	T	C	T	7	18953626	FALSE	FALSE	FALSE	TRUE	TRUE	TRUE	0.052	0.011	6.7e-06	-0.0136106	0.0106662	0.201939
JAML	PKOA	rs72794954	T	C	T	C	16	76342662	FALSE	FALSE	FALSE	TRUE	TRUE	TRUE	0.11	0.022	8.1e-07	-0.00121836	0.0622261	0.984379
MFRP	PKOA	rs76307414	C	T	C	T	3	188090828	FALSE	FALSE	FALSE	TRUE	TRUE	TRUE	0.13	0.025	8.8e-07	-0.0226857	0.0545588	0.677554
TGFBR3	PKOA	rs77109033	T	C	T	C	15	44205604	FALSE	FALSE	FALSE	TRUE	TRUE	TRUE	-0.087	0.019	6.1e-06	-0.0556822	0.0309936	0.0724036
EDAR	PKOA	rs1355664	T	C	T	C	8	5803374	FALSE	FALSE	FALSE	TRUE	TRUE	TRUE	-0.039	0.0086	8.1e-06	0.00412589	0.0109143	0.705411
AMH	PKOA	rs2187620	T	C	T	C	7	142316576	FALSE	FALSE	FALSE	TRUE	TRUE	TRUE	0.022	0.0046	2.1e-06	-0.0151392	0.0128384	0.238313
FCGR1A	PKOA	rs114673494	C	T	C	T	2	79794526	FALSE	FALSE	FALSE	TRUE	TRUE	TRUE	0.12	0.024	1.9e-06	0.0397719	0.0435739	0.361376
TNFRSF9	PKOA	rs143332484	T	C	T	C	6	41161469	FALSE	FALSE	FALSE	TRUE	TRUE	TRUE	-0.081	0.016	6.6e-07	0.00386314	0.0592197	0.947988
PPA1	PKOA	rs12664364	A	G	A	G	6	6009001	FALSE	FALSE	FALSE	TRUE	TRUE	TRUE	-0.09	0.019	4.5e-06	-0.0301171	0.0123677	0.0148857
TNNI3	PKOA	rs150276891	C	T	C	T	11	89636302	FALSE	FALSE	FALSE	TRUE	TRUE	TRUE	0.11	0.025	6.8e-06	0.0236555	0.0280702	0.399382
CRELD1	PKOA	rs143572577	A	G	A	G	12	56465979	FALSE	FALSE	FALSE	TRUE	TRUE	TRUE	-0.13	0.029	8.4e-06	0.0152999	0.0399324	0.701612
ACAN	PKOA	rs111350902	A	G	A	G	5	40303437	FALSE	FALSE	FALSE	TRUE	TRUE	TRUE	0.16	0.035	6.8e-06	-0.0398512	0.0477638	0.40409
DDR1	PKOA	rs116181007	G	A	G	A	4	147638214	FALSE	FALSE	FALSE	TRUE	TRUE	TRUE	-0.076	0.016	4.2e-06	-0.0213357	0.0346959	0.538598
PLAUR	PKOA	rs56897748	C	A	C	A	3	186295325	FALSE	FALSE	FALSE	TRUE	TRUE	TRUE	0.073	0.016	5.4e-06	0.00147439	0.0216538	0.945715
FLT3LG	PKOA	rs73109131	A	G	A	G	12	54537521	FALSE	FALSE	FALSE	TRUE	TRUE	TRUE	0.051	0.011	4.1e-06	-0.00547679	0.0296331	0.85337
BOC	PKOA	rs59559002	A	G	A	G	2	39840260	FALSE	FALSE	FALSE	TRUE	TRUE	TRUE	0.073	0.016	4.9e-06	0.0191507	0.0164905	0.245512
CNTN5	PKOA	rs74524322	G	A	G	A	11	99150079	FALSE	FALSE	FALSE	TRUE	TRUE	TRUE	0.046	0.0082	2.7e-08	0.0230469	0.0140384	0.100653
GSTA3	PKOA	rs77439845	G	A	G	A	3	154417668	FALSE	FALSE	FALSE	TRUE	TRUE	TRUE	0.21	0.043	1.8e-06	0.0302223	0.0264712	0.253578
VEGFC	PKOA	rs117488888	C	T	C	T	8	16712436	FALSE	FALSE	FALSE	TRUE	TRUE	TRUE	0.065	0.014	5.8e-06	-0.0543193	0.047981	0.257592
NOG	PKOA	rs117004271	C	T	C	T	10	49062965	FALSE	FALSE	FALSE	TRUE	TRUE	TRUE	0.13	0.028	3.3e-06	0.0771517	0.0405569	0.0571308
IL17D	PKOA	rs78341148	T	C	T	C	12	93684353	FALSE	FALSE	FALSE	TRUE	TRUE	TRUE	0.029	0.0065	9e-06	0.0324935	0.0111091	0.00344509
RGMA	PKOA	rs2307345	A	G	A	G	7	100097403	FALSE	FALSE	FALSE	TRUE	TRUE	TRUE	0.061	0.012	7.5e-07	-0.00792647	0.0263673	0.763706
ANXA5	PKOA	rs139569036	C	T	C	T	15	50028302	FALSE	FALSE	FALSE	TRUE	TRUE	TRUE	0.12	0.025	2.3e-06	-0.0322837	0.0404192	0.424452
JAG1	PKOA	rs11889140	T	C	T	C	2	118144322	FALSE	FALSE	FALSE	TRUE	TRUE	TRUE	0.023	0.0048	3.2e-06	-0.0045592	0.0121786	0.708135
DSC2	PKOA	rs62174631	G	A	G	A	2	172934299	FALSE	FALSE	FALSE	TRUE	TRUE	TRUE	0.071	0.014	1.4e-06	0.0691278	0.03549	0.0514375
ENO2	PKOA	rs115379747	G	A	G	A	1	244268915	FALSE	FALSE	FALSE	TRUE	TRUE	TRUE	-0.45	0.1	9.1e-06	0.00370214	0.0405116	0.927187
JAML	PKOA	rs10869153	C	A	C	A	9	68624484	FALSE	FALSE	FALSE	TRUE	TRUE	TRUE	0.036	0.007	4.6e-07	-0.000236108	0.0122937	0.984677
APOD	PKOA	rs34771484	A	G	A	G	20	43705530	FALSE	FALSE	FALSE	TRUE	TRUE	TRUE	-0.086	0.019	9.9e-06	-0.0228967	0.0190525	0.229455
PCNA	PKOA	rs1152503	A	G	A	G	14	56355404	FALSE	FALSE	FALSE	TRUE	TRUE	TRUE	0.041	0.0081	9.3e-07	-0.00142251	0.0137033	0.917322
NR1D1	PKOA	rs4770546	C	T	C	T	13	24006401	FALSE	FALSE	FALSE	TRUE	TRUE	TRUE	-0.03	0.0067	7e-06	-0.000158619	0.0108629	0.98835
MPO	PKOA	rs2391215	T	C	T	C	7	25981924	FALSE	FALSE	FALSE	TRUE	TRUE	TRUE	-0.048	0.011	9e-06	0.00206519	0.0104719	0.843661
HAT1	PKOA	rs487710	C	T	C	T	6	91688042	FALSE	FALSE	FALSE	TRUE	TRUE	TRUE	-0.054	0.011	1.9e-06	0.0129993	0.0113153	0.250628
LTA	PKOA	rs6668269	C	T	C	T	1	57016155	FALSE	FALSE	FALSE	TRUE	TRUE	TRUE	0.04	0.0076	1.4e-07	-0.0174482	0.0119161	0.143123
STK17B	PKOA	rs186435068	A	G	A	G	11	13399509	FALSE	FALSE	FALSE	TRUE	TRUE	TRUE	0.21	0.044	3.9e-06	-0.0332714	0.0479383	0.487653
KIRREL3	PKOA	rs13331056	T	C	T	C	16	61162906	FALSE	FALSE	FALSE	TRUE	TRUE	TRUE	0.047	0.01	9.4e-06	-0.00785108	0.0261847	0.764304
LIN7B	PKOA	rs61884773	A	G	A	G	11	38589655	FALSE	FALSE	FALSE	TRUE	TRUE	TRUE	-0.021	0.0046	5.4e-06	-0.00347574	0.0104692	0.739891
TGFBR3	PKOA	rs60716700	A	G	A	G	6	55408467	FALSE	FALSE	FALSE	TRUE	TRUE	TRUE	-0.05	0.011	8.2e-06	0.00876799	0.0240267	0.715166
DPP7	PKOA	rs78382211	G	T	G	T	10	20447969	FALSE	FALSE	FALSE	TRUE	TRUE	TRUE	0.087	0.019	8.4e-06	-0.0128227	0.0662812	0.846599
MMP14	PKOA	rs12317738	G	A	G	A	12	106195041	FALSE	FALSE	FALSE	TRUE	TRUE	TRUE	0.12	0.025	3.3e-06	0.00570548	0.0243657	0.814861
PGM1	PKOA	rs75204068	T	C	T	C	13	93439640	FALSE	FALSE	FALSE	TRUE	TRUE	TRUE	0.05	0.011	3.6e-06	-0.0390298	0.0224925	0.082699
TNFRSF19	PKOA	rs1895936	A	G	A	G	12	107821921	FALSE	FALSE	FALSE	TRUE	TRUE	TRUE	0.034	0.0072	2.7e-06	0.0136428	0.0115803	0.238752
MST1R	PKOA	rs1167848	C	T	C	T	6	137026651	FALSE	FALSE	FALSE	TRUE	TRUE	TRUE	-0.093	0.02	6.2e-06	0.00765699	0.0331592	0.81738
IL12RB2	PKOA	rs112724517	T	G	T	G	4	164782952	FALSE	FALSE	FALSE	TRUE	TRUE	TRUE	0.048	0.01	4.3e-06	0.0255382	0.0145121	0.0784422
VEGFA	PKOA	rs7271406	G	A	G	A	20	363114	FALSE	FALSE	FALSE	TRUE	TRUE	TRUE	-0.071	0.015	5.5e-06	-0.00637016	0.0125331	0.611266
GDF15	PKOA	rs4841982	A	G	A	G	9	135431305	FALSE	FALSE	FALSE	TRUE	TRUE	TRUE	0.13	0.028	5.6e-06	0.0309643	0.0243089	0.20274
CDH3	PKOA	rs13411031	T	C	T	C	2	224976065	FALSE	FALSE	FALSE	TRUE	TRUE	TRUE	0.022	0.005	7.7e-06	0.010967	0.0105269	0.297503
CD84	PKOA	rs12402873	C	A	C	A	1	247236689	FALSE	FALSE	FALSE	TRUE	TRUE	TRUE	-0.064	0.014	7.2e-06	0.000528516	0.0156741	0.973101
DCTPP1	PKOA	rs72816908	A	C	A	C	2	100827545	FALSE	FALSE	FALSE	TRUE	TRUE	TRUE	-0.19	0.041	7.6e-06	0.00562344	0.0478082	0.906365
KLK4	PKOA	rs4949471	A	G	A	G	1	31748191	FALSE	FALSE	FALSE	TRUE	TRUE	TRUE	0.12	0.024	1.1e-06	-0.0341249	0.0354123	0.335224
FAP	PKOA	rs3106251	G	A	G	A	2	119852482	FALSE	FALSE	FALSE	TRUE	TRUE	TRUE	-0.027	0.0057	3.9e-06	0.0340457	0.0107602	0.00155593
FSTL3	PKOA	rs12198206	C	T	C	T	6	121928621	FALSE	FALSE	FALSE	TRUE	TRUE	TRUE	-0.034	0.0075	9.1e-06	-0.0708783	0.0177147	6.30478e-05
AMH	PKOA	rs117011089	T	C	T	C	12	117799979	FALSE	FALSE	FALSE	TRUE	TRUE	TRUE	0.059	0.012	2.9e-06	-0.0164424	0.0252686	0.515238
LYPD3	PKOA	rs142644034	C	T	C	T	5	39647049	FALSE	FALSE	FALSE	TRUE	TRUE	TRUE	-0.12	0.026	1.9e-06	-0.00980135	0.0248248	0.692976
EDA2R	PKOA	rs79657998	C	A	C	A	13	54632171	FALSE	FALSE	FALSE	TRUE	TRUE	TRUE	0.11	0.024	8.1e-06	0.0174248	0.0252417	0.489995
TNFSF8	PKOA	rs55983205	G	A	G	A	6	50288303	FALSE	FALSE	FALSE	TRUE	TRUE	TRUE	0.071	0.015	1.7e-06	0.0163234	0.0198044	0.409808
CCL28	PKOA	rs13102402	C	T	C	T	4	160207352	FALSE	FALSE	FALSE	TRUE	TRUE	TRUE	0.054	0.012	8.3e-06	-0.00917858	0.0143901	0.523576
NME1	PKOA	rs55766540	T	C	T	C	5	55586397	FALSE	FALSE	FALSE	TRUE	TRUE	TRUE	0.026	0.0054	2.8e-06	0.00915221	0.0107166	0.393091
EPHA10	PKOA	rs10125919	T	G	T	G	9	115179225	FALSE	FALSE	FALSE	TRUE	TRUE	TRUE	0.056	0.012	1.8e-06	0.013453	0.0197903	0.496645
PSMA2	PKOA	rs112682426	G	T	G	T	8	142786697	FALSE	FALSE	FALSE	TRUE	TRUE	TRUE	0.14	0.03	4.1e-06	-0.0123282	0.0298846	0.679953
ANXA5	PKOA	rs17404274	T	C	T	C	1	204063447	FALSE	FALSE	FALSE	TRUE	TRUE	TRUE	0.051	0.011	7.3e-06	-0.00418826	0.0141985	0.76801
SNRPF	PKOA	rs117083598	G	T	G	T	8	1725500	FALSE	FALSE	FALSE	TRUE	TRUE	TRUE	-0.081	0.017	4.9e-06	0.0095285	0.068325	0.889088
ALB	PKOA	rs61933009	T	C	T	C	12	43969653	FALSE	FALSE	FALSE	TRUE	TRUE	TRUE	-0.041	0.0084	2.2e-06	-0.0220696	0.0400007	0.581134
H1-2	PKOA	rs17207122	C	T	C	T	5	86309675	FALSE	FALSE	FALSE	TRUE	TRUE	TRUE	-0.26	0.057	4.9e-06	-0.00628439	0.0151178	0.677634
CFP	PKOA	rs75495002	T	G	T	G	11	99608699	FALSE	FALSE	FALSE	TRUE	TRUE	TRUE	-0.081	0.017	3.7e-06	0.00698539	0.0281717	0.804167
TNFRSF13C	PKOA	rs117426913	A	G	A	G	8	139768450	FALSE	FALSE	FALSE	TRUE	TRUE	TRUE	-0.11	0.024	3e-06	0.0314183	0.0345412	0.363039
MAPKAPK2	PKOA	rs116860964	C	T	C	T	20	52156555	FALSE	FALSE	FALSE	TRUE	TRUE	TRUE	0.26	0.056	3.6e-06	0.120061	0.0752463	0.110585
PRL	PKOA	rs11171998	T	C	T	C	12	56846660	FALSE	FALSE	FALSE	TRUE	TRUE	TRUE	0.047	0.009	2.2e-07	-0.00337204	0.0109121	0.757309
IL25	PKOA	rs146361950	A	G	A	G	19	53846343	FALSE	FALSE	FALSE	TRUE	TRUE	TRUE	0.11	0.022	1.9e-06	0.0428771	0.0754383	0.569782
GHR	PKOA	rs182869673	G	A	G	A	4	181028731	FALSE	FALSE	FALSE	TRUE	TRUE	TRUE	-0.19	0.039	2.5e-06	0.0727114	0.109524	0.506762
PROC	PKOA	rs62048195	C	T	C	T	16	88744251	FALSE	FALSE	FALSE	TRUE	TRUE	TRUE	0.032	0.0067	2.9e-06	0.034682	0.0130875	0.00804915
C3	PKOA	rs115404854	G	T	G	T	4	93328810	FALSE	FALSE	FALSE	TRUE	TRUE	TRUE	-0.65	0.14	9.7e-06	0.0269943	0.0479648	0.573576
IL5	PKOA	rs71426311	C	T	C	T	2	212611586	FALSE	FALSE	FALSE	TRUE	TRUE	TRUE	0.23	0.048	2.3e-06	0.0363923	0.0290886	0.210904
ANXA5	PKOA	rs116933580	A	G	A	G	9	86695967	FALSE	FALSE	FALSE	TRUE	TRUE	TRUE	0.11	0.024	7.9e-06	-0.0182224	0.0420474	0.66474
PRDX6	PKOA	rs9679687	G	A	G	A	2	104666970	FALSE	FALSE	FALSE	TRUE	TRUE	TRUE	0.086	0.017	9.4e-07	-0.0263981	0.0177592	0.13716
MDM2	PKOA	rs74770286	G	T	G	T	13	110028186	FALSE	FALSE	FALSE	TRUE	TRUE	TRUE	0.13	0.027	2.7e-06	-0.0597172	0.0884387	0.499525
GPD1	PKOA	rs79531474	T	C	T	C	9	103314526	FALSE	FALSE	FALSE	TRUE	TRUE	TRUE	0.2	0.045	7.4e-06	0.00618636	0.0286339	0.828949
RBM39	PKOA	rs2621492	T	G	T	G	11	116207690	FALSE	FALSE	FALSE	TRUE	TRUE	TRUE	0.081	0.017	3.1e-06	0.0134122	0.01441	0.35198
HHLA2	PKOA	rs137998412	T	C	T	C	3	188071005	FALSE	FALSE	FALSE	TRUE	TRUE	TRUE	0.25	0.054	6.3e-06	-0.00124905	0.0281496	0.964608
GPNMB	PKOA	rs145835747	T	C	T	C	18	43872629	FALSE	FALSE	FALSE	TRUE	TRUE	TRUE	0.028	0.0063	8.5e-06	-0.0163549	0.0122775	0.182827
MMP17	PKOA	rs35331689	T	C	T	C	8	33733923	FALSE	FALSE	FALSE	TRUE	TRUE	TRUE	-0.055	0.012	9.8e-06	0.0157779	0.0159218	0.321704
PSMA6	PKOA	rs111287305	T	G	T	G	4	9514647	FALSE	FALSE	FALSE	TRUE	TRUE	TRUE	0.13	0.029	6.5e-06	-0.00377199	0.0537217	0.944024
IL17A	PKOA	rs149907410	A	G	A	G	7	17033019	FALSE	FALSE	FALSE	TRUE	TRUE	TRUE	0.086	0.019	7.5e-06	0.0839838	0.039667	0.0342413
PAK5	PKOA	rs188904277	A	G	A	G	6	41053109	FALSE	FALSE	FALSE	TRUE	TRUE	TRUE	-0.082	0.015	4.6e-08	0.013215	0.0582595	0.820556
VEGFD	PKOA	rs12865640	T	C	T	C	13	112126668	FALSE	FALSE	FALSE	TRUE	TRUE	TRUE	-0.1	0.021	1.9e-06	-0.106572	0.101062	0.291642
GH1	PKOA	rs76394417	T	C	T	C	5	80098596	FALSE	FALSE	FALSE	TRUE	TRUE	TRUE	0.22	0.043	4.4e-07	-0.0756388	0.0651465	0.245619
HSPB1	PKOA	rs139090382	T	G	T	G	17	64717040	FALSE	FALSE	FALSE	TRUE	TRUE	TRUE	0.1	0.022	2.5e-06	-0.00679351	0.0120187	0.571906
PRKCZ	PKOA	rs4878771	G	T	G	T	9	38226481	FALSE	FALSE	FALSE	TRUE	TRUE	TRUE	0.067	0.015	6.3e-06	0.0157338	0.013405	0.240506
PDGFRB	PKOA	rs113779369	C	A	C	A	5	150130727	FALSE	FALSE	FALSE	TRUE	TRUE	TRUE	-0.19	0.038	8.8e-07	-0.0268035	0.03189	0.40063
MSR1	PKOA	rs907278	C	T	C	T	18	78775692	FALSE	FALSE	FALSE	TRUE	TRUE	TRUE	-0.026	0.0055	3.2e-06	0.00299538	0.0106161	0.777825
SHC1	PKOA	rs117993965	A	G	A	G	16	50089585	FALSE	FALSE	FALSE	TRUE	TRUE	TRUE	-0.12	0.026	9.7e-06	0.00805204	0.0314808	0.798123
MICA	PKOA	rs10083521	T	G	T	G	14	33966107	FALSE	FALSE	FALSE	TRUE	TRUE	TRUE	-0.24	0.05	1.9e-06	0.0248261	0.0317623	0.434436
ENTPD1	PKOA	rs61741447	G	A	G	A	7	151400228	FALSE	FALSE	FALSE	TRUE	TRUE	TRUE	-0.069	0.015	8.4e-06	0.00715723	0.0222342	0.747527
YWHAZ	PKOA	rs288646	A	G	A	G	16	62566885	FALSE	FALSE	FALSE	TRUE	TRUE	TRUE	-0.088	0.019	4.3e-06	-0.00193672	0.0150433	0.897561
MICA	PKOA	rs7747800	T	G	T	G	6	30959840	FALSE	FALSE	FALSE	TRUE	TRUE	TRUE	-0.27	0.04	5.2e-11	0.0524822	0.0492775	0.286861
CFP	PKOA	rs705112	C	T	C	T	4	120466487	FALSE	FALSE	FALSE	TRUE	TRUE	TRUE	-0.033	0.007	4e-06	-0.00971805	0.0105719	0.357971
CHST2	PKOA	rs118187330	T	C	T	C	12	128654472	FALSE	FALSE	FALSE	TRUE	TRUE	TRUE	0.089	0.019	3.3e-06	-0.00924441	0.0224829	0.680945
GDF15	PKOA	rs114511069	A	G	A	G	2	61730298	FALSE	FALSE	FALSE	TRUE	TRUE	TRUE	0.15	0.031	2.2e-06	0.00166669	0.090623	0.985327
MAPK8	PKOA	rs114084789	A	G	A	G	1	94853928	FALSE	FALSE	FALSE	TRUE	TRUE	TRUE	0.16	0.034	3.2e-06	0.0175257	0.0430623	0.684019
GDF15	PKOA	rs117112996	G	A	G	A	8	123582719	FALSE	FALSE	FALSE	TRUE	TRUE	TRUE	0.13	0.029	5.1e-06	0.114834	0.043899	0.0089
APOL1	PKOA	rs217181	T	C	T	C	16	72080103	FALSE	FALSE	FALSE	TRUE	TRUE	TRUE	0.033	0.0072	7.4e-06	-0.0104777	0.01281	0.413395
CST5	PKOA	rs72786096	T	G	T	G	2	19623951	FALSE	FALSE	FALSE	TRUE	TRUE	TRUE	0.12	0.025	3.1e-06	0.0109191	0.0167019	0.513262
DKK1	PKOA	rs28875819	T	C	T	C	19	28626446	FALSE	FALSE	FALSE	TRUE	TRUE	TRUE	0.19	0.04	5.5e-06	-0.0302542	0.0551513	0.583303
ACVR1B	PKOA	rs74344817	T	C	T	C	5	118021073	FALSE	FALSE	FALSE	TRUE	TRUE	TRUE	0.12	0.026	8.8e-06	-0.00449205	0.0235561	0.848764
ERBB2	PKOA	rs7941941	G	A	G	A	11	74562913	FALSE	FALSE	FALSE	TRUE	TRUE	TRUE	0.031	0.0067	5.1e-06	-0.00973257	0.0106323	0.359993
DSCAM	PKOA	rs2886923	A	G	A	G	3	193043016	FALSE	FALSE	FALSE	TRUE	TRUE	TRUE	-0.029	0.0065	8.9e-06	0.00558807	0.012629	0.658143
ERBB2	PKOA	rs11676257	A	G	A	G	2	15668930	FALSE	FALSE	FALSE	TRUE	TRUE	TRUE	-0.031	0.0067	4.7e-06	-0.01101	0.0104775	0.293343
TGFB1	PKOA	rs75796235	A	G	A	G	3	165080616	FALSE	FALSE	FALSE	TRUE	TRUE	TRUE	0.031	0.007	9.5e-06	-0.00135198	0.0110843	0.902921
MAP2K4	PKOA	rs4878188	G	A	G	A	9	38232453	FALSE	FALSE	FALSE	TRUE	TRUE	TRUE	-0.038	0.0077	1.1e-06	0.00425021	0.0105091	0.685894
TNFSF13B	PKOA	rs62049907	A	C	A	C	16	84200875	FALSE	FALSE	FALSE	TRUE	TRUE	TRUE	-0.14	0.031	9.2e-06	-0.0228005	0.0205932	0.268216
FGF20	PKOA	rs62397311	T	G	T	G	6	15255680	FALSE	FALSE	FALSE	TRUE	TRUE	TRUE	-0.083	0.017	2.2e-06	0.00727533	0.0302931	0.810203
CRISP3	PKOA	rs7950650	A	G	A	G	11	11344569	FALSE	FALSE	FALSE	TRUE	TRUE	TRUE	0.065	0.014	6.6e-06	-0.0548989	0.0343574	0.11007
FAM107B	PKOA	rs41271619	T	C	T	C	6	85490431	FALSE	FALSE	FALSE	TRUE	TRUE	TRUE	-0.29	0.054	1.3e-07	-0.00151359	0.03737	0.967692
CDH3	PKOA	rs117843826	C	T	C	T	20	60165105	FALSE	FALSE	FALSE	TRUE	TRUE	TRUE	-0.067	0.014	3.7e-06	0.0320055	0.0218147	0.142333
CFL1	PKOA	rs78291181	G	A	G	A	10	14797419	FALSE	FALSE	FALSE	TRUE	TRUE	TRUE	0.15	0.032	5.6e-06	-0.013248	0.0338202	0.695266
MAPK9	PKOA	rs17447017	G	A	G	A	18	28182128	FALSE	FALSE	FALSE	TRUE	TRUE	TRUE	0.029	0.0065	9.4e-06	0.00377968	0.0125682	0.763618
KLRF1	PKOA	rs78228191	C	T	C	T	10	58377477	FALSE	FALSE	FALSE	TRUE	TRUE	TRUE	0.069	0.014	1.2e-06	0.0327406	0.0340828	0.336743
SLPI	PKOA	rs118148009	G	A	G	A	14	56946741	FALSE	FALSE	FALSE	TRUE	TRUE	TRUE	-0.1	0.02	6.4e-07	-0.0089721	0.0648645	0.889987
PDE7A	PKOA	rs11884288	G	A	G	A	2	234047419	FALSE	FALSE	FALSE	TRUE	TRUE	TRUE	0.069	0.015	6.1e-06	0.0184041	0.0398569	0.644258
CFL1	PKOA	rs260554	A	G	A	G	3	189388454	FALSE	FALSE	FALSE	TRUE	TRUE	TRUE	0.053	0.011	1.2e-06	0.00663498	0.0126001	0.598483
CNTF	PKOA	rs76518303	A	C	A	C	3	3729347	FALSE	FALSE	FALSE	TRUE	TRUE	TRUE	0.06	0.012	5.7e-07	0.0603452	0.029133	0.0383248
VEGFA	PKOA	rs74697942	G	A	G	A	3	147650995	FALSE	FALSE	FALSE	TRUE	TRUE	TRUE	0.14	0.025	3.9e-08	0.0116576	0.0228671	0.610194
CNTN5	PKOA	rs4944479	C	A	C	A	11	84300587	FALSE	FALSE	FALSE	TRUE	TRUE	TRUE	0.033	0.0071	4e-06	-0.0070334	0.0125343	0.574708
CYCS	PKOA	rs114566410	A	G	A	G	2	84868185	FALSE	FALSE	FALSE	TRUE	TRUE	TRUE	-0.13	0.028	8.9e-06	-0.0706913	0.0381751	0.0640605
ZNRF3	PKOA	rs73283017	G	A	G	A	17	34911920	FALSE	FALSE	FALSE	TRUE	TRUE	TRUE	-0.034	0.0074	4.7e-06	-0.0172639	0.0125671	0.169523
ELANE	PKOA	rs62311721	C	T	C	T	4	83084808	FALSE	FALSE	FALSE	TRUE	TRUE	TRUE	0.14	0.029	5.5e-07	0.00604171	0.0227351	0.790437
LAYN	PKOA	rs145441266	A	G	A	G	2	59296862	FALSE	FALSE	FALSE	TRUE	TRUE	TRUE	-0.11	0.023	9.2e-07	-0.0480359	0.0761634	0.52824
FAM107B	PKOA	rs35695244	A	G	A	G	4	27128390	FALSE	FALSE	FALSE	TRUE	TRUE	TRUE	-0.08	0.017	3.4e-06	-0.00785288	0.0136391	0.564777
CAMKK1	PKOA	rs139386333	G	A	G	A	3	73964550	FALSE	FALSE	FALSE	TRUE	TRUE	TRUE	0.12	0.026	9.9e-06	0.0878738	0.0342932	0.0103944
BGLAP	PKOA	rs148219727	A	C	A	C	13	69672468	FALSE	FALSE	FALSE	TRUE	TRUE	TRUE	0.11	0.023	1.6e-06	-0.0295876	0.0335145	0.377327
MFRP	PKOA	rs147383111	A	G	A	G	4	186817770	FALSE	FALSE	FALSE	TRUE	TRUE	TRUE	0.17	0.038	7.4e-06	-0.0811498	0.0712466	0.254703
C1QBP	PKOA	rs12795762	A	G	A	G	11	12636893	FALSE	FALSE	FALSE	TRUE	TRUE	TRUE	0.024	0.0052	4e-06	-0.0293445	0.0105656	0.00548012
IL17RC	PKOA	rs149918303	C	T	C	T	4	133124854	FALSE	FALSE	FALSE	TRUE	TRUE	TRUE	-0.15	0.031	1.8e-06	-0.0291193	0.0450686	0.518207
EPHB2	PKOA	rs12810351	T	C	T	C	12	93052306	FALSE	FALSE	FALSE	TRUE	TRUE	TRUE	0.042	0.0092	4.5e-06	-0.00298595	0.0118862	0.80165
FN1	PKOA	rs17561784	T	C	T	C	5	147680282	FALSE	FALSE	FALSE	TRUE	TRUE	TRUE	0.07	0.014	1e-06	-0.0309658	0.018243	0.089621
CD177	PKOA	rs112347151	G	T	G	T	1	75179511	FALSE	FALSE	FALSE	TRUE	TRUE	TRUE	0.23	0.051	9.3e-06	0.0124602	0.0246965	0.613888
TNFSF9	PKOA	rs148301930	C	A	C	A	3	162516827	FALSE	FALSE	FALSE	TRUE	TRUE	TRUE	0.13	0.029	9.6e-06	0.0983328	0.048731	0.0436044
FGF8	PKOA	rs58133870	T	G	T	G	8	10155706	FALSE	FALSE	FALSE	TRUE	TRUE	TRUE	0.1	0.022	4.8e-06	-0.0256774	0.0214619	0.231534
IL1RAP	PKOA	rs4976907	G	A	G	A	8	43881482	FALSE	FALSE	FALSE	TRUE	TRUE	TRUE	0.15	0.033	7.3e-06	0.0727162	0.0331526	0.02828
NANOG	PKOA	rs79235494	C	T	C	T	5	136207795	FALSE	FALSE	FALSE	TRUE	TRUE	TRUE	0.1	0.022	2.3e-06	0.0155748	0.0358953	0.664364
IL10	PKOA	rs6804952	C	T	C	T	3	165397388	FALSE	FALSE	FALSE	TRUE	TRUE	TRUE	0.087	0.017	9.8e-07	0.0255053	0.044822	0.569333
LCORL	PKOA	rs36006255	A	C	A	C	3	122051797	FALSE	FALSE	FALSE	TRUE	TRUE	TRUE	0.038	0.0082	5.3e-06	-0.0224282	0.0140448	0.110287
SCT	PKOA	rs77677259	G	A	G	A	3	182730110	FALSE	FALSE	FALSE	TRUE	TRUE	TRUE	0.082	0.017	2.2e-06	0.0435172	0.0257828	0.0914429
SRC	PKOA	rs117912157	T	G	T	G	19	28439393	FALSE	FALSE	FALSE	TRUE	TRUE	TRUE	-0.43	0.088	1.6e-06	0.0354437	0.042987	0.409643
OLR1	PKOA	rs115449587	T	C	T	C	5	67543085	FALSE	FALSE	FALSE	TRUE	TRUE	TRUE	0.16	0.031	3.8e-07	-0.0100817	0.0174364	0.563129
CD27	PKOA	rs12199939	C	T	C	T	6	102412383	FALSE	FALSE	FALSE	TRUE	TRUE	TRUE	-0.034	0.007	2e-06	-0.00821691	0.0172371	0.633575
PSMA2	PKOA	rs12783812	T	C	T	C	10	123105928	FALSE	FALSE	FALSE	TRUE	TRUE	TRUE	0.04	0.0089	6.7e-06	0.0317848	0.0113639	0.00515798
HPGD	PKOA	rs35099372	C	T	C	T	20	36867684	FALSE	FALSE	FALSE	TRUE	TRUE	TRUE	0.1	0.022	7.4e-06	-0.00636617	0.0416894	0.878631
IL15RA	PKOA	rs1283125	G	A	G	A	13	100766823	FALSE	FALSE	FALSE	TRUE	TRUE	TRUE	-0.041	0.0086	2.3e-06	-0.00166478	0.0128909	0.897244
APOE	PKOA	rs139659642	A	G	A	G	15	101362240	FALSE	FALSE	FALSE	TRUE	TRUE	TRUE	0.062	0.013	5.9e-06	0.0402566	0.0286748	0.160348
NCR1	PKOA	rs141561213	A	G	A	G	3	183843553	FALSE	FALSE	FALSE	TRUE	TRUE	TRUE	0.077	0.016	2.5e-06	-0.0211211	0.0281227	0.452632
CHEK1	PKOA	rs34280441	A	G	A	G	20	5037223	FALSE	FALSE	FALSE	TRUE	TRUE	TRUE	0.065	0.015	8.7e-06	-0.00302098	0.0281564	0.914557
CDH3	PKOA	rs7121329	T	C	T	C	11	30045161	FALSE	FALSE	FALSE	TRUE	TRUE	TRUE	0.087	0.015	1.3e-08	0.055467	0.0842945	0.510529
IL22RA1	PKOA	rs12469357	G	A	G	A	2	211334599	FALSE	FALSE	FALSE	TRUE	TRUE	TRUE	0.092	0.019	2e-06	0.0237755	0.0291754	0.41512
AFP	PKOA	rs560821321	G	A	G	A	15	78723220	FALSE	FALSE	FALSE	TRUE	TRUE	TRUE	-0.12	0.024	8.4e-07	-0.00700274	0.028621	0.806711
BCAR3	PKOA	rs9366974	T	C	T	C	6	38715707	FALSE	FALSE	FALSE	TRUE	TRUE	TRUE	0.1	0.021	4e-06	0.0712731	0.0756923	0.346389
CAMK1D	PKOA	rs5748663	T	C	T	C	22	16818371	FALSE	FALSE	FALSE	TRUE	TRUE	TRUE	0.088	0.019	5.5e-06	0.0491601	0.037486	0.189714
EPHA5	PKOA	rs116212381	T	G	T	G	7	21553184	FALSE	FALSE	FALSE	TRUE	TRUE	TRUE	0.088	0.019	2.8e-06	0.00803837	0.0196161	0.681965
PTEN	PKOA	rs12457774	T	C	T	C	18	44758497	FALSE	FALSE	FALSE	TRUE	TRUE	TRUE	0.046	0.01	4.7e-06	-0.00948899	0.0145941	0.515566
TP53	PKOA	rs4728367	T	C	T	C	7	135809333	FALSE	FALSE	FALSE	TRUE	TRUE	TRUE	0.029	0.0058	1.1e-06	0.000119513	0.0153037	0.993769
AMN	PKOA	rs13174145	A	G	A	G	5	179222399	FALSE	FALSE	FALSE	TRUE	TRUE	TRUE	0.059	0.012	1e-06	-0.0119055	0.021052	0.571714
IGFBP1	PKOA	rs76941542	T	C	T	C	10	70540867	FALSE	FALSE	FALSE	TRUE	TRUE	TRUE	-0.16	0.034	2.7e-06	0.00236449	0.0161566	0.883646
TNFRSF14	PKOA	rs3851910	A	G	A	G	1	39655674	FALSE	FALSE	FALSE	TRUE	TRUE	TRUE	-0.057	0.012	3.9e-06	0.0169829	0.0185132	0.358965
ALB	PKOA	rs73052187	G	A	G	A	12	17027540	FALSE	FALSE	FALSE	TRUE	TRUE	TRUE	-0.1	0.021	1.7e-06	0.0210382	0.0314851	0.504009
GZMA	PKOA	rs4237847	C	A	C	A	12	93049458	FALSE	FALSE	FALSE	TRUE	TRUE	TRUE	0.043	0.0095	9.1e-06	-0.00337583	0.0118733	0.776165
FGF6	PKOA	rs115616395	T	C	T	C	2	71561649	FALSE	FALSE	FALSE	TRUE	TRUE	TRUE	0.12	0.025	3.4e-06	-0.0216116	0.0214544	0.313777
NOTCH1	PKOA	rs115549030	A	G	A	G	3	99264728	FALSE	FALSE	FALSE	TRUE	TRUE	TRUE	-0.061	0.013	6.1e-06	0.00554472	0.0334174	0.868217
COTL1	PKOA	rs2122001	G	A	G	A	5	173871367	FALSE	FALSE	FALSE	TRUE	TRUE	TRUE	0.1	0.021	1.9e-06	0.0323043	0.0196956	0.100967
CD38	PKOA	rs77154216	C	A	C	A	5	118470404	FALSE	FALSE	FALSE	TRUE	TRUE	TRUE	0.036	0.0078	3.8e-06	0.0154695	0.0132612	0.243404
MMP1	PKOA	rs57031981	C	T	C	T	7	140420675	FALSE	FALSE	FALSE	TRUE	TRUE	TRUE	0.078	0.016	2.2e-06	-0.0213861	0.0113475	0.0594758
H1-2	PKOA	rs11111254	C	T	C	T	12	102365488	FALSE	FALSE	FALSE	TRUE	TRUE	TRUE	0.21	0.047	8.6e-06	0.00656266	0.0177588	0.711723
SERPINA5	PKOA	rs117954378	C	T	C	T	21	23356511	FALSE	FALSE	FALSE	TRUE	TRUE	TRUE	-0.073	0.015	1.9e-06	0.0301746	0.0464945	0.516344
LYZ	PKOA	rs10517471	A	G	A	G	4	38135392	FALSE	FALSE	FALSE	TRUE	TRUE	TRUE	0.057	0.011	4.8e-07	0.00848745	0.0351523	0.809208
EREG	PKOA	rs11055057	A	G	A	G	12	12771944	FALSE	FALSE	FALSE	TRUE	TRUE	TRUE	0.039	0.0084	5.7e-06	-0.00653714	0.0114411	0.567746
FGF20	PKOA	rs428521	C	A	C	A	4	35377285	FALSE	FALSE	FALSE	TRUE	TRUE	TRUE	-0.063	0.014	8.5e-06	-0.0555699	0.0307023	0.0703024
FGFR3	PKOA	rs9810237	G	A	G	A	3	21837926	FALSE	FALSE	FALSE	TRUE	TRUE	TRUE	-0.029	0.0059	1.6e-06	-0.0173657	0.0119716	0.146898
MEPE	PKOA	rs149699073	T	C	T	C	1	172839942	FALSE	FALSE	FALSE	TRUE	TRUE	TRUE	0.11	0.022	1.6e-06	0.00480879	0.0266745	0.856935
IL9	PKOA	rs17585	A	G	A	G	11	499120	FALSE	FALSE	FALSE	TRUE	TRUE	TRUE	0.053	0.011	2.3e-06	-0.0196389	0.0160495	0.221086
WFIKKN2	PKOA	rs180903804	T	C	T	C	7	79347165	FALSE	FALSE	FALSE	TRUE	TRUE	TRUE	-0.14	0.03	2.7e-06	0.0384692	0.0445277	0.387621
VEGFA	PKOA	rs12669658	T	C	T	C	7	47189368	FALSE	FALSE	FALSE	TRUE	TRUE	TRUE	-0.049	0.011	6.4e-06	-0.00327757	0.0108843	0.763317
ENTPD3	PKOA	rs61014673	G	A	G	A	3	192577612	FALSE	FALSE	FALSE	TRUE	TRUE	TRUE	0.049	0.0093	2.6e-07	0.0126953	0.0125196	0.310568
CRELD1	PKOA	rs165501	C	T	C	T	3	10167559	FALSE	FALSE	FALSE	TRUE	TRUE	TRUE	-0.035	0.0068	3.5e-07	0.0174161	0.0109203	0.110747
ERP29	PKOA	rs74328999	A	G	A	G	2	95855978	FALSE	FALSE	FALSE	TRUE	TRUE	TRUE	-0.094	0.021	8.9e-06	0.0707936	0.052086	0.174094
CDH2	PKOA	rs138771136	T	C	T	C	22	17199916	FALSE	FALSE	FALSE	TRUE	TRUE	TRUE	0.13	0.027	1.8e-06	-0.0469484	0.0689547	0.49596
XRCC6	PKOA	rs73001051	T	C	T	C	3	5053082	FALSE	FALSE	FALSE	TRUE	TRUE	TRUE	0.18	0.04	7.7e-06	-0.00341223	0.0264255	0.897258
SEMA5A	PKOA	rs36229526	T	G	T	G	6	32852879	FALSE	FALSE	FALSE	TRUE	TRUE	TRUE	0.071	0.015	1.8e-06	-0.00190504	0.0174253	0.912944
CPE	PKOA	rs11718256	T	C	T	C	3	193798899	FALSE	FALSE	FALSE	TRUE	TRUE	TRUE	-0.047	0.0097	1.6e-06	0.000465781	0.013497	0.97247
LCK	PKOA	rs78789594	T	G	T	G	7	8428599	FALSE	FALSE	FALSE	TRUE	TRUE	TRUE	0.14	0.029	1.9e-06	-0.0411705	0.0252797	0.103397
ARSB	PKOA	rs143332484	T	C	T	C	6	41161469	FALSE	FALSE	FALSE	TRUE	TRUE	TRUE	-0.13	0.028	2.9e-06	0.00386314	0.0592197	0.947988
IL7	PKOA	rs845344	G	A	G	A	19	18015908	FALSE	FALSE	FALSE	TRUE	TRUE	TRUE	0.035	0.007	1.2e-06	-0.00931697	0.0119344	0.434992
PDGFRB	PKOA	rs79818661	A	G	A	G	5	150100622	FALSE	FALSE	FALSE	TRUE	TRUE	TRUE	-0.17	0.028	9.1e-09	-0.0447445	0.0237869	0.0599639
HHLA2	PKOA	rs117849722	T	C	T	C	15	57225029	FALSE	FALSE	FALSE	TRUE	TRUE	TRUE	0.15	0.033	8.9e-06	0.00597556	0.043472	0.890669
PRL	PKOA	rs61829659	G	A	G	A	10	4378122	FALSE	FALSE	FALSE	TRUE	TRUE	TRUE	0.054	0.011	2.2e-06	0.0120827	0.0154723	0.434848
CD209	PKOA	rs75179845	C	T	C	T	9	133257567	FALSE	FALSE	FALSE	TRUE	TRUE	TRUE	0.13	0.018	1.4e-11	-0.0341856	0.0152644	0.0251189
BCAN	PKOA	rs4802639	C	T	C	T	19	49928622	FALSE	FALSE	FALSE	TRUE	TRUE	TRUE	0.14	0.03	5.1e-06	0.0288661	0.0595576	0.627907
TNFRSF13C	PKOA	rs73617421	G	T	G	T	19	55999155	FALSE	FALSE	FALSE	TRUE	TRUE	TRUE	0.051	0.011	9.2e-06	-0.000129871	0.0151793	0.993174
PLXNB2	PKOA	rs57949435	T	G	T	G	22	50472975	FALSE	FALSE	FALSE	TRUE	TRUE	TRUE	0.029	0.0065	8e-06	-0.0156031	0.0139741	0.264179
VEGFA	PKOA	rs28819722	G	A	G	A	4	73364870	FALSE	FALSE	FALSE	TRUE	TRUE	TRUE	0.2	0.041	1.7e-06	0.0124744	0.0250521	0.618529
CD209	PKOA	rs6872394	T	C	T	C	5	166674033	FALSE	FALSE	FALSE	TRUE	TRUE	TRUE	-0.065	0.014	5.8e-06	0.00833092	0.0183703	0.65019
SEMA3E	PKOA	rs78135740	A	G	A	G	2	33148871	FALSE	FALSE	FALSE	TRUE	TRUE	TRUE	-0.11	0.023	2.3e-06	0.00309943	0.0326742	0.924427
PDGFRB	PKOA	rs72885734	A	G	A	G	11	29801586	FALSE	FALSE	FALSE	TRUE	TRUE	TRUE	-0.21	0.047	8.4e-06	0.0261999	0.0225431	0.245149
LAYN	PKOA	rs117570978	A	G	A	G	12	89616492	FALSE	FALSE	FALSE	TRUE	TRUE	TRUE	-0.11	0.025	5.6e-06	-0.1002	0.0681621	0.141556
TDGF1	PKOA	rs73200373	C	T	C	T	12	90409711	FALSE	FALSE	FALSE	TRUE	TRUE	TRUE	0.54	0.11	4.8e-07	-0.0506429	0.0649232	0.435365
CKAP2	PKOA	rs112566467	T	C	T	C	1	39096955	FALSE	FALSE	FALSE	TRUE	TRUE	TRUE	-0.036	0.0078	6.1e-06	0.0332632	0.0132237	0.0118894
MAPK8	PKOA	rs2497564	T	C	T	C	13	24960188	FALSE	FALSE	FALSE	TRUE	TRUE	TRUE	0.053	0.011	1.4e-06	-0.000277267	0.0108359	0.979586
PI3	PKOA	rs115813603	A	G	A	G	4	161685197	FALSE	FALSE	FALSE	TRUE	TRUE	TRUE	0.18	0.04	5.6e-06	0.011552	0.0242875	0.634335
IFNAR1	PKOA	rs10447426	A	G	A	G	6	110400547	FALSE	FALSE	FALSE	TRUE	TRUE	TRUE	-0.21	0.043	1.8e-06	-0.0267658	0.0192482	0.164359
FGFR2	PKOA	rs59166498	G	A	G	A	22	23542816	FALSE	FALSE	FALSE	TRUE	TRUE	TRUE	0.078	0.017	6e-06	0.0275661	0.023162	0.233991
STUB1	PKOA	rs74703645	C	T	C	T	9	126209935	FALSE	FALSE	FALSE	TRUE	TRUE	TRUE	0.17	0.036	4.8e-06	-0.0379163	0.0361144	0.293767
EFNA5	PKOA	rs144241482	A	C	A	C	16	78571516	FALSE	FALSE	FALSE	TRUE	TRUE	TRUE	0.14	0.029	1e-06	0.0167441	0.0264725	0.527055
FAM3B	PKOA	rs12516854	A	C	A	C	5	80984816	FALSE	FALSE	FALSE	TRUE	TRUE	TRUE	0.048	0.011	6.4e-06	-0.0198668	0.0197295	0.313955
MIA	PKOA	rs4527882	T	C	T	C	8	26202330	FALSE	FALSE	FALSE	TRUE	TRUE	TRUE	-0.032	0.0062	2.2e-07	-0.0193292	0.0126266	0.125811
NOG	PKOA	rs72751185	A	G	A	G	1	201246267	FALSE	FALSE	FALSE	TRUE	TRUE	TRUE	0.16	0.031	2.7e-07	-0.0646261	0.0270916	0.0170573
LDLR	PKOA	rs114655690	G	A	G	A	1	76904932	FALSE	FALSE	FALSE	TRUE	TRUE	TRUE	0.17	0.037	7e-06	-0.0293304	0.0679273	0.665894
VEGFD	PKOA	rs112742365	G	A	G	A	5	178319132	FALSE	FALSE	FALSE	TRUE	TRUE	TRUE	0.092	0.02	5.5e-06	0.0138706	0.0330653	0.674857
PFDN5	PKOA	rs41292834	T	G	T	G	13	57633577	FALSE	FALSE	FALSE	TRUE	TRUE	TRUE	-0.11	0.023	1.2e-06	0.00705957	0.030314	0.815853
TNFRSF17	PKOA	rs116459751	T	C	T	C	5	112583288	FALSE	FALSE	FALSE	TRUE	TRUE	TRUE	0.097	0.02	1.2e-06	0.0489063	0.0439365	0.265659
IBSP	PKOA	rs140678959	T	C	T	C	2	3480742	FALSE	FALSE	FALSE	TRUE	TRUE	TRUE	-0.22	0.046	2.9e-06	0.00964989	0.0231612	0.676941
CD40LG	PKOA	rs17648952	C	T	C	T	18	36144015	FALSE	FALSE	FALSE	TRUE	TRUE	TRUE	-0.095	0.02	3.2e-06	0.0352528	0.0287135	0.219543
FCN1	PKOA	rs79154773	A	G	A	G	9	89939179	FALSE	FALSE	FALSE	TRUE	TRUE	TRUE	-0.15	0.033	6.2e-06	0.00856468	0.0330511	0.795531
IL1RL1	PKOA	rs76362690	G	A	G	A	2	102335017	FALSE	FALSE	FALSE	TRUE	TRUE	TRUE	0.074	0.014	1.4e-07	0.0422438	0.0174281	0.0153554
ARSA	PKOA	rs28392655	A	G	A	G	14	84647196	FALSE	FALSE	FALSE	TRUE	TRUE	TRUE	-0.082	0.018	6.6e-06	0.0790824	0.0356457	0.0265161
SNCA	PKOA	rs1905676	T	C	T	C	12	30569905	FALSE	FALSE	FALSE	TRUE	TRUE	TRUE	0.068	0.014	7.6e-07	-0.00404514	0.0108338	0.708866
NTF4	PKOA	rs17370127	A	C	A	C	20	15264119	FALSE	FALSE	FALSE	TRUE	TRUE	TRUE	0.11	0.023	8.6e-06	0.0134227	0.0411372	0.744204
MICA	PKOA	rs9266329	A	G	A	G	6	31363011	FALSE	FALSE	FALSE	TRUE	TRUE	TRUE	-0.11	0.019	2.1e-08	-0.0263508	0.0119755	0.0277799
EPHA2	PKOA	rs77811023	C	T	C	T	7	81272246	FALSE	FALSE	FALSE	TRUE	TRUE	TRUE	-0.1	0.023	5.4e-06	-0.0322308	0.0316914	0.309143
EIF4G2	PKOA	rs59852027	T	C	T	C	1	88392345	FALSE	FALSE	FALSE	TRUE	TRUE	TRUE	-0.13	0.029	9.4e-06	0.00237281	0.018575	0.898353
PEBP1	PKOA	rs149841291	G	T	G	T	8	90299107	FALSE	FALSE	FALSE	TRUE	TRUE	TRUE	-0.21	0.046	8.8e-06	0.0289208	0.031539	0.359151
ANGPTL4	PKOA	rs35446229	A	G	A	G	13	76893463	FALSE	FALSE	FALSE	TRUE	TRUE	TRUE	0.15	0.033	9.7e-06	0.00889757	0.0262377	0.734524
SOD2	PKOA	rs114051325	T	C	T	C	10	69849429	FALSE	FALSE	FALSE	TRUE	TRUE	TRUE	-0.047	0.01	8.6e-06	-0.0127058	0.019381	0.512094
LEP	PKOA	rs35079514	T	C	T	C	15	29129642	FALSE	FALSE	FALSE	TRUE	TRUE	TRUE	0.19	0.04	5.1e-06	-0.0270666	0.0183636	0.140502
CD177	PKOA	rs72828926	T	C	T	C	2	121183391	FALSE	FALSE	FALSE	TRUE	TRUE	TRUE	-0.21	0.047	8.9e-06	-0.0250658	0.0294922	0.395374
MDM2	PKOA	rs2263299	T	C	T	C	6	30966956	FALSE	FALSE	FALSE	TRUE	TRUE	TRUE	-0.051	0.01	7.9e-07	0.000144848	0.0189354	0.993897
SFN	PKOA	rs55806921	A	G	A	G	1	85198208	FALSE	FALSE	FALSE	TRUE	TRUE	TRUE	0.056	0.012	6.5e-06	0.00858615	0.0263912	0.744922
GP1BA	PKOA	rs76430768	C	T	C	T	9	5337842	FALSE	FALSE	FALSE	TRUE	TRUE	TRUE	0.092	0.02	6.5e-06	-0.0265462	0.0611605	0.664258
DAPK2	PKOA	rs4958046	T	G	T	G	5	112402271	FALSE	FALSE	FALSE	TRUE	TRUE	TRUE	0.091	0.02	4.9e-06	0.0157522	0.0262865	0.549007
MRC1	PKOA	rs149924703	A	G	A	G	12	115742077	FALSE	FALSE	FALSE	TRUE	TRUE	TRUE	0.1	0.023	9.7e-06	0.00228174	0.055002	0.96691
MIF	PKOA	rs75533174	G	T	G	T	9	122740478	FALSE	FALSE	FALSE	TRUE	TRUE	TRUE	0.063	0.014	6.4e-06	0.0659097	0.0369941	0.0748101
DBNL	PKOA	rs139130734	G	T	G	T	10	50064946	FALSE	FALSE	FALSE	TRUE	TRUE	TRUE	0.094	0.016	1.5e-08	0.00864625	0.0175616	0.622479
CD300C	PKOA	rs117549051	G	A	G	A	7	20454403	FALSE	FALSE	FALSE	TRUE	TRUE	TRUE	-0.12	0.027	4.2e-06	-0.0138326	0.0211905	0.513903
SEMA3A	PKOA	rs76921772	G	A	G	A	3	10932239	FALSE	FALSE	FALSE	TRUE	TRUE	TRUE	0.17	0.038	9.1e-06	0.0739522	0.0864858	0.392508
CCL18	PKOA	rs2269434	C	T	C	T	11	47338861	FALSE	FALSE	FALSE	TRUE	TRUE	TRUE	0.05	0.011	3.9e-06	-0.0101027	0.0105191	0.336846
PTPN6	PKOA	rs12571560	C	T	C	T	10	16122048	FALSE	FALSE	FALSE	TRUE	TRUE	TRUE	-0.24	0.054	9.2e-06	-0.0232104	0.0315712	0.462232
MBD4	PKOA	rs188904277	A	G	A	G	6	41053109	FALSE	FALSE	FALSE	TRUE	TRUE	TRUE	-0.11	0.022	1.1e-06	0.013215	0.0582595	0.820556
KLK13	PKOA	rs12827755	A	G	A	G	12	24326316	FALSE	FALSE	FALSE	TRUE	TRUE	TRUE	-0.059	0.013	9e-06	0.00127342	0.033229	0.969431
GZMA	PKOA	rs118091007	A	C	A	C	14	95340790	FALSE	FALSE	FALSE	TRUE	TRUE	TRUE	0.088	0.019	5.6e-06	-0.0333606	0.022761	0.142732
ETHE1	PKOA	rs17702672	A	G	A	G	14	89426933	FALSE	FALSE	FALSE	TRUE	TRUE	TRUE	0.073	0.015	2e-06	-0.00951656	0.0166072	0.566619
APCS	PKOA	rs111481034	T	C	T	C	4	139318593	FALSE	FALSE	FALSE	TRUE	TRUE	TRUE	-0.068	0.014	3e-06	0.0212612	0.0411817	0.605662
RAD51	PKOA	rs73043099	A	G	A	G	19	38375163	FALSE	FALSE	FALSE	TRUE	TRUE	TRUE	-0.13	0.028	2.1e-06	-0.00766795	0.0483512	0.873993
HJV	PKOA	rs17288149	G	A	G	A	3	6430360	FALSE	FALSE	FALSE	TRUE	TRUE	TRUE	0.03	0.0063	2.5e-06	-5.39408e-05	0.0110135	0.996092
PAK3	PKOA	rs17307972	T	G	T	G	3	124683374	FALSE	FALSE	FALSE	TRUE	TRUE	TRUE	-0.067	0.015	8.4e-06	0.00334179	0.0288165	0.907678
TNFRSF21	PKOA	rs61928953	A	G	A	G	12	11343636	FALSE	FALSE	FALSE	TRUE	TRUE	TRUE	-0.043	0.0095	7.5e-06	0.000646659	0.0222132	0.976776
CCL1	PKOA	rs61973304	T	C	T	C	13	48095521	FALSE	FALSE	FALSE	TRUE	TRUE	TRUE	-0.17	0.034	4.6e-07	-0.0211631	0.027803	0.44655
COMMD7	PKOA	rs9901864	G	A	G	A	17	34000047	FALSE	FALSE	FALSE	TRUE	TRUE	TRUE	-0.046	0.01	7.6e-06	0.000139016	0.0123659	0.991031
KLK13	PKOA	rs7029843	C	T	C	T	9	84142108	FALSE	FALSE	FALSE	TRUE	TRUE	TRUE	0.028	0.0062	7.4e-06	-0.0043107	0.0118687	0.716455
EREG	PKOA	rs12200095	A	G	A	G	6	11216493	FALSE	FALSE	FALSE	TRUE	TRUE	TRUE	0.042	0.0091	5.4e-06	0.0257254	0.0122302	0.0354283
BID	PKOA	rs577445820	G	A	G	A	13	20569268	FALSE	FALSE	FALSE	TRUE	TRUE	TRUE	0.11	0.023	3.2e-06	-0.0216283	0.0273813	0.429591
CNTN4	PKOA	rs6063675	A	G	A	G	20	51576031	FALSE	FALSE	FALSE	TRUE	TRUE	TRUE	-0.022	0.0047	2.9e-06	0.0165296	0.0105407	0.116842
IFNA7	PKOA	rs7577650	A	G	A	G	2	169034700	FALSE	FALSE	FALSE	TRUE	TRUE	TRUE	0.037	0.0081	5.4e-06	-0.00888723	0.0106153	0.402474
C6	PKOA	rs189878136	T	C	T	C	2	106302418	FALSE	FALSE	FALSE	TRUE	TRUE	TRUE	-0.16	0.033	2.8e-06	-0.00710337	0.111216	0.949074
AIMP1	PKOA	rs148135593	A	G	A	G	3	76037328	FALSE	FALSE	FALSE	TRUE	TRUE	TRUE	0.15	0.032	5.3e-06	-0.00301686	0.0280222	0.914265
EPHB2	PKOA	rs62490076	T	C	T	C	7	139890543	FALSE	FALSE	FALSE	TRUE	TRUE	TRUE	-0.13	0.029	7.5e-06	-0.0209173	0.0246434	0.395993
CTSC	PKOA	rs7828300	C	T	C	T	8	101730142	FALSE	FALSE	FALSE	TRUE	TRUE	TRUE	0.025	0.0056	8.6e-06	0.00298395	0.0108673	0.783639
IRF1	PKOA	rs73177948	A	G	A	G	21	27390839	FALSE	FALSE	FALSE	TRUE	TRUE	TRUE	0.16	0.033	1.6e-06	-0.0640896	0.0548583	0.242696
PPIF	PKOA	rs58251514	T	C	T	C	17	17639786	FALSE	FALSE	FALSE	TRUE	TRUE	TRUE	0.084	0.017	1.4e-06	0.0144314	0.0110773	0.192646
SSRP1	PKOA	rs28785305	G	A	G	A	8	17828707	FALSE	FALSE	FALSE	TRUE	TRUE	TRUE	0.23	0.047	1.9e-06	0.00971528	0.0257948	0.706443
WFIKKN2	PKOA	rs61581109	G	T	G	T	2	80093399	FALSE	FALSE	FALSE	TRUE	TRUE	TRUE	-0.096	0.021	5.6e-06	0.0203813	0.0308635	0.509018
MAP2K3	PKOA	rs61878075	T	C	T	C	11	20187439	FALSE	FALSE	FALSE	TRUE	TRUE	TRUE	0.049	0.0095	3.5e-07	0.0142185	0.0164774	0.388185
RPSA	PKOA	rs142286194	A	G	A	G	15	86588580	FALSE	FALSE	FALSE	TRUE	TRUE	TRUE	0.13	0.025	9.7e-07	0.0478832	0.0256363	0.0617917
MIF	PKOA	rs147393947	T	C	T	C	6	164234406	FALSE	FALSE	FALSE	TRUE	TRUE	TRUE	0.097	0.02	1.8e-06	-0.09729	0.0902595	0.281083
GHR	PKOA	rs77512408	T	C	T	C	6	3444678	FALSE	FALSE	FALSE	TRUE	TRUE	TRUE	-0.096	0.02	3.2e-06	-0.0116813	0.0367831	0.75081
GPC2	PKOA	rs16834361	T	C	T	C	1	161980084	FALSE	FALSE	FALSE	TRUE	TRUE	TRUE	0.11	0.019	3e-08	0.006503	0.0553821	0.906527
CAMK2A	PKOA	rs62288866	T	C	T	C	3	195550871	FALSE	FALSE	FALSE	TRUE	TRUE	TRUE	0.14	0.03	4.7e-06	-0.0173685	0.0291061	0.550688
RNASEH1	PKOA	rs61788223	T	G	T	G	1	106818835	FALSE	FALSE	FALSE	TRUE	TRUE	TRUE	0.15	0.032	5.1e-06	0.0845927	0.0555946	0.12811
FCN2	PKOA	rs114918411	T	C	T	C	2	50406664	FALSE	FALSE	FALSE	TRUE	TRUE	TRUE	-0.064	0.014	9e-06	0.00104906	0.0276831	0.969771
IL7R	PKOA	rs115693636	A	G	A	G	4	10887765	FALSE	FALSE	FALSE	TRUE	TRUE	TRUE	0.08	0.016	6.5e-07	-0.0140735	0.024386	0.563862
CNDP1	PKOA	rs4425931	T	G	T	G	1	24600510	FALSE	FALSE	FALSE	TRUE	TRUE	TRUE	-0.049	0.011	9.4e-06	-0.0192094	0.011987	0.109039
RSPO4	PKOA	rs608701	G	T	G	T	11	107573980	FALSE	FALSE	FALSE	TRUE	TRUE	TRUE	-0.032	0.0069	6.2e-06	-0.0078453	0.0107219	0.464345
PLG	PKOA	rs9293313	T	C	T	C	5	82749733	FALSE	FALSE	FALSE	TRUE	TRUE	TRUE	-0.02	0.0042	2.3e-06	0.00672694	0.0109177	0.537797
TNFRSF10D	PKOA	rs13115369	G	A	G	A	4	161337641	FALSE	FALSE	FALSE	TRUE	TRUE	TRUE	-0.043	0.0091	2.8e-06	0.0136704	0.0140705	0.331266
NAAA	PKOA	rs1855403	C	T	C	T	9	98956033	FALSE	FALSE	FALSE	TRUE	TRUE	TRUE	0.063	0.014	6.8e-06	0.0272959	0.011038	0.0134023
OAS1	PKOA	rs118041576	G	T	G	T	18	38146582	FALSE	FALSE	FALSE	TRUE	TRUE	TRUE	0.14	0.031	5.6e-06	0.0617347	0.0953117	0.517171
BCAM	PKOA	rs11614673	T	G	T	G	12	105611130	FALSE	FALSE	FALSE	TRUE	TRUE	TRUE	-0.041	0.0085	1.7e-06	-0.0132121	0.0123748	0.285674
IL1R2	PKOA	rs75962930	G	T	G	T	10	121924420	FALSE	FALSE	FALSE	TRUE	TRUE	TRUE	0.052	0.011	4.6e-06	0.055774	0.0266145	0.0361152
SEMA6A	PKOA	rs79471912	A	C	A	C	7	31016449	FALSE	FALSE	FALSE	TRUE	TRUE	TRUE	-0.29	0.061	2.4e-06	0.024691	0.0315593	0.433998
IL1RL1	PKOA	rs2889156	G	A	G	A	9	1860088	FALSE	FALSE	FALSE	TRUE	TRUE	TRUE	-0.19	0.041	2.5e-06	0.00179553	0.0397735	0.963993
ADAMTS15	PKOA	rs58052670	A	G	A	G	1	221155963	FALSE	FALSE	FALSE	TRUE	TRUE	TRUE	-0.048	0.011	7.9e-06	-0.0894133	0.0377254	0.0177828
SOD2	PKOA	rs73007961	G	A	G	A	6	150192989	FALSE	FALSE	FALSE	TRUE	TRUE	TRUE	0.14	0.029	3.2e-06	0.0265303	0.0654878	0.685392
KLRF1	PKOA	rs142569808	G	A	G	A	4	162010840	FALSE	FALSE	FALSE	TRUE	TRUE	TRUE	0.083	0.018	5.7e-06	0.0775335	0.0801944	0.333634
COLEC12	PKOA	rs72671980	T	C	T	C	4	96730475	FALSE	FALSE	FALSE	TRUE	TRUE	TRUE	0.13	0.027	2.4e-06	0.0228606	0.026824	0.394079
MPL	PKOA	rs72997419	C	A	C	A	3	1666722	FALSE	FALSE	FALSE	TRUE	TRUE	TRUE	0.036	0.0077	4.2e-06	0.0146895	0.0232907	0.528236
SOD2	PKOA	rs1265075	A	C	A	C	6	31145336	FALSE	FALSE	FALSE	TRUE	TRUE	TRUE	-0.057	0.012	2.4e-06	-0.024721	0.0159564	0.121314
IGFBP2	PKOA	rs11903889	T	C	T	C	2	1572829	FALSE	FALSE	FALSE	TRUE	TRUE	TRUE	0.069	0.015	5.6e-06	0.00991332	0.0116903	0.396439
GRK2	PKOA	rs78862086	C	T	C	T	4	121291276	FALSE	FALSE	FALSE	TRUE	TRUE	TRUE	-0.18	0.039	5.7e-06	-0.0272158	0.0324084	0.401035
ULBP1	PKOA	rs10820539	G	A	G	A	9	103728837	FALSE	FALSE	FALSE	TRUE	TRUE	TRUE	-0.044	0.0098	8.2e-06	0.00334426	0.0116622	0.774296
SERPINC1	PKOA	rs113867454	A	C	A	C	4	74932077	FALSE	FALSE	FALSE	TRUE	TRUE	TRUE	-0.049	0.01	1.1e-06	-0.026544	0.0448024	0.553537
GPC6	PKOA	rs61952570	C	T	C	T	13	36794064	FALSE	FALSE	FALSE	TRUE	TRUE	TRUE	0.057	0.012	5e-06	-0.00329174	0.0181805	0.856321
SOD3	PKOA	rs79034749	T	C	T	C	12	14241465	FALSE	FALSE	FALSE	TRUE	TRUE	TRUE	0.024	0.0053	7.7e-06	0.00968831	0.0104416	0.353483
KLK12	PKOA	rs4938810	T	C	T	C	11	120508779	FALSE	FALSE	FALSE	TRUE	TRUE	TRUE	-0.095	0.021	6.8e-06	-0.0311322	0.0274598	0.256905
ADCYAP1	PKOA	rs80165931	A	G	A	G	4	6393989	FALSE	FALSE	FALSE	TRUE	TRUE	TRUE	0.11	0.021	1e-07	0.00185377	0.0179616	0.917799
AIF1	PKOA	rs34781555	A	G	A	G	16	78003592	FALSE	FALSE	FALSE	TRUE	TRUE	TRUE	0.043	0.0084	4.5e-07	-0.00100211	0.0104955	0.923933
FGF20	PKOA	rs112215592	G	A	G	A	2	223803215	FALSE	FALSE	FALSE	TRUE	TRUE	TRUE	-0.15	0.031	3.1e-06	0.0250358	0.0344727	0.467685
TNFSF9	PKOA	rs114284074	C	T	C	T	5	124894202	FALSE	FALSE	FALSE	TRUE	TRUE	TRUE	0.1	0.023	8.6e-06	0.0331782	0.0363644	0.361568
PLA2G10	PKOA	rs66502721	T	C	T	C	3	1348645	FALSE	FALSE	FALSE	TRUE	TRUE	TRUE	0.038	0.008	3.1e-06	-0.0108895	0.0172286	0.527346
IL12RB2	PKOA	rs35102682	A	C	A	C	4	189117501	FALSE	FALSE	FALSE	TRUE	TRUE	TRUE	0.051	0.011	9.8e-06	-0.0106895	0.01554	0.491532
IL17A	PKOA	rs144257405	C	T	C	T	1	106768500	FALSE	FALSE	FALSE	TRUE	TRUE	TRUE	0.13	0.029	8.3e-06	-0.0473233	0.079454	0.551438
CCL3	PKOA	rs13069712	G	A	G	A	3	153495851	FALSE	FALSE	FALSE	TRUE	TRUE	TRUE	0.063	0.013	1.1e-06	0.0159691	0.0164101	0.330491
ANK2	PKOA	rs36064644	G	A	G	A	8	55532919	FALSE	FALSE	FALSE	TRUE	TRUE	TRUE	0.076	0.017	7.7e-06	-0.0167632	0.032917	0.610572
SCT	PKOA	rs115914734	G	A	G	A	2	98111315	FALSE	FALSE	FALSE	TRUE	TRUE	TRUE	0.16	0.032	3e-07	-0.0189965	0.094457	0.84061
PSMA1	PKOA	rs1982733	A	G	A	G	11	83984045	FALSE	FALSE	FALSE	TRUE	TRUE	TRUE	-0.063	0.014	5.1e-06	0.0205073	0.0140845	0.145387
IFNGR1	PKOA	rs112069528	T	C	T	C	3	54323613	FALSE	FALSE	FALSE	TRUE	TRUE	TRUE	0.082	0.018	7.7e-06	0.0127163	0.0143725	0.376285
FLRT3	PKOA	rs6971625	A	G	A	G	7	57680865	FALSE	FALSE	FALSE	TRUE	TRUE	TRUE	-0.23	0.05	6.9e-06	-0.0511959	0.0508965	0.314472
FUT3	PKOA	rs17405112	A	G	A	G	15	49717841	FALSE	FALSE	FALSE	TRUE	TRUE	TRUE	0.17	0.038	6.1e-06	0.0372307	0.0389849	0.339576
CASP2	PKOA	rs55857213	A	G	A	G	12	29702954	FALSE	FALSE	FALSE	TRUE	TRUE	TRUE	0.11	0.02	3.7e-07	-0.0357438	0.0256964	0.164225
OAS1	PKOA	rs189716223	C	T	C	T	2	186509934	FALSE	FALSE	FALSE	TRUE	TRUE	TRUE	0.12	0.026	7.9e-06	-0.0454905	0.0684764	0.506483
EPHA10	PKOA	rs185095095	C	A	C	A	11	116293166	FALSE	FALSE	FALSE	TRUE	TRUE	TRUE	0.13	0.03	7.7e-06	-0.104607	0.0510777	0.0405602
JAG1	PKOA	rs919751	G	A	G	A	5	150125926	FALSE	FALSE	FALSE	TRUE	TRUE	TRUE	-0.017	0.0037	3.4e-06	0.00729293	0.0105366	0.488843
CPNE1	PKOA	rs74676588	C	T	C	T	14	43103692	FALSE	FALSE	FALSE	TRUE	TRUE	TRUE	-0.12	0.028	9.3e-06	0.0050611	0.0208835	0.80851
GPNMB	PKOA	rs2104311	C	A	C	A	1	30637339	FALSE	FALSE	FALSE	TRUE	TRUE	TRUE	-0.032	0.0066	9.7e-07	-0.00631076	0.0119055	0.596064
IL12RB2	PKOA	rs147540671	T	C	T	C	6	45429909	FALSE	FALSE	FALSE	TRUE	TRUE	TRUE	0.1	0.021	1.1e-06	0.0359587	0.0267607	0.17904
PLA2G10	PKOA	rs77541961	G	T	G	T	14	94971371	FALSE	FALSE	FALSE	TRUE	TRUE	TRUE	-0.057	0.012	7.2e-06	-0.0328763	0.0267911	0.219772
TLR2	PKOA	rs142633515	T	G	T	G	5	26436680	FALSE	FALSE	FALSE	TRUE	TRUE	TRUE	-0.17	0.038	9.2e-06	-0.0243835	0.0292906	0.405145
IL1RL1	PKOA	rs77739823	T	C	T	C	5	21254697	FALSE	FALSE	FALSE	TRUE	TRUE	TRUE	0.12	0.026	9.4e-06	0.0258758	0.0354436	0.465357
STK17B	PKOA	rs11813620	T	C	T	C	10	127255592	FALSE	FALSE	FALSE	TRUE	TRUE	TRUE	0.13	0.028	9.2e-06	0.0667434	0.0357698	0.0620526
WFIKKN2	PKOA	rs2281925	A	G	A	G	20	63745150	FALSE	FALSE	FALSE	TRUE	TRUE	TRUE	-0.075	0.013	3.2e-08	0.0195733	0.0186319	0.293478
EIF4G2	PKOA	rs117298673	A	G	A	G	15	97383206	FALSE	FALSE	FALSE	TRUE	TRUE	TRUE	0.16	0.036	8.5e-06	-0.0180788	0.0316016	0.567265
IL23R	PKOA	rs408654	T	C	T	C	21	39861191	FALSE	FALSE	FALSE	TRUE	TRUE	TRUE	-0.039	0.0086	8.7e-06	0.00357033	0.0108321	0.741696
MAPK8	PKOA	rs518588	T	C	T	C	1	20138951	FALSE	FALSE	FALSE	TRUE	TRUE	TRUE	0.16	0.032	8.3e-07	-0.033286	0.0263705	0.206862
LTBR	PKOA	rs75382261	T	C	T	C	9	4417561	FALSE	FALSE	FALSE	TRUE	TRUE	TRUE	-0.16	0.035	9.5e-06	-0.0146224	0.029539	0.620585
AZU1	PKOA	rs12951440	C	T	C	T	17	57019214	FALSE	FALSE	FALSE	TRUE	TRUE	TRUE	0.039	0.0082	2.4e-06	-0.0302785	0.0122235	0.0132465
NME1	PKOA	rs9606166	T	C	T	C	22	19824197	FALSE	FALSE	FALSE	TRUE	TRUE	TRUE	0.051	0.011	2.3e-06	0.0157295	0.017593	0.37128
LMAN2	PKOA	rs17539130	G	A	G	A	4	80756052	FALSE	FALSE	FALSE	TRUE	TRUE	TRUE	0.067	0.015	6.5e-06	-0.000414666	0.0193778	0.982927
DPP7	PKOA	rs10087802	T	G	T	G	8	10091364	FALSE	FALSE	FALSE	TRUE	TRUE	TRUE	0.048	0.011	7.8e-06	0.00420308	0.0181507	0.816875
PAK3	PKOA	rs2605613	A	G	A	G	11	93498737	FALSE	FALSE	FALSE	TRUE	TRUE	TRUE	-0.05	0.011	3.2e-06	-0.0139717	0.0171553	0.415401
LEP	PKOA	rs2770229	A	G	A	G	13	97557016	FALSE	FALSE	FALSE	TRUE	TRUE	TRUE	0.1	0.022	7.8e-06	-0.00797617	0.0115888	0.491287
POMC	PKOA	rs112562035	C	T	C	T	2	52178206	FALSE	FALSE	FALSE	TRUE	TRUE	TRUE	0.052	0.01	8e-07	0.0150773	0.0136801	0.270405
AURKB	PKOA	rs11634199	C	T	C	T	15	81929704	FALSE	FALSE	FALSE	TRUE	TRUE	TRUE	0.055	0.012	8.2e-06	0.0191214	0.0200312	0.339787
DSC3	PKOA	rs10224223	G	A	G	A	7	36637565	FALSE	FALSE	FALSE	TRUE	TRUE	TRUE	0.039	0.0083	3.9e-06	0.00341893	0.015273	0.82287
RBM39	PKOA	rs67072328	C	T	C	T	11	19279209	FALSE	FALSE	FALSE	TRUE	TRUE	TRUE	-0.074	0.014	3.8e-07	0.00552957	0.0121726	0.649639
SEMA6B	PKOA	rs116879482	A	C	A	C	9	96382172	FALSE	FALSE	FALSE	TRUE	TRUE	TRUE	-0.22	0.047	5.4e-06	9.40344e-05	0.032923	0.997721
FLRT1	PKOA	rs547385083	T	C	T	C	19	44409877	FALSE	FALSE	FALSE	TRUE	TRUE	TRUE	-0.074	0.015	1.7e-06	-0.034967	0.049098	0.476349
TGFBI	PKOA	rs75721709	G	A	G	A	3	65432275	FALSE	FALSE	FALSE	TRUE	TRUE	TRUE	0.079	0.017	6.4e-06	-0.0147254	0.0206467	0.475717
GPD1	PKOA	rs13249809	T	C	T	C	8	27077695	FALSE	FALSE	FALSE	TRUE	TRUE	TRUE	-0.075	0.016	6.3e-06	0.00539457	0.0145943	0.711654
C7	PKOA	rs144282232	G	A	G	A	2	132712468	FALSE	FALSE	FALSE	TRUE	TRUE	TRUE	-0.067	0.014	1.7e-06	-0.0201764	0.0192678	0.295029
FGFR2	PKOA	rs28828083	G	A	G	A	7	42529753	FALSE	FALSE	FALSE	TRUE	TRUE	TRUE	0.048	0.011	5.6e-06	-0.0290248	0.0123541	0.0188036
NBL1	PKOA	rs17127027	C	T	C	T	14	53888407	FALSE	FALSE	FALSE	TRUE	TRUE	TRUE	0.3	0.063	3.1e-06	0.00782334	0.0181646	0.666693
P4HB	PKOA	rs41287062	A	G	A	G	20	33210345	FALSE	FALSE	FALSE	TRUE	TRUE	TRUE	0.094	0.02	2.7e-06	-0.0522152	0.0380376	0.169838
MEPE	PKOA	rs756272	G	A	G	A	9	81096015	FALSE	FALSE	FALSE	TRUE	TRUE	TRUE	0.061	0.013	7.4e-06	0.0295548	0.0167929	0.0784152
TFF2	PKOA	rs151132124	G	A	G	A	7	13674958	FALSE	FALSE	FALSE	TRUE	TRUE	TRUE	-0.22	0.049	6.5e-06	0.0189672	0.0522426	0.716561
CBX5	PKOA	rs76546428	C	T	C	T	17	70370704	FALSE	FALSE	FALSE	TRUE	TRUE	TRUE	-0.1	0.023	7.1e-06	-0.134642	0.0598167	0.024391
SMPDL3A	PKOA	rs112647900	C	T	C	T	2	205461110	FALSE	FALSE	FALSE	TRUE	TRUE	TRUE	0.18	0.039	3.5e-06	0.044848	0.0653967	0.49285
LY9	PKOA	rs4770753	C	T	C	T	13	19090565	FALSE	FALSE	FALSE	TRUE	TRUE	TRUE	-0.21	0.046	5.8e-06	-0.0052126	0.021102	0.804893
CLEC11A	PKOA	rs12728265	T	C	T	C	1	172897809	FALSE	FALSE	FALSE	TRUE	TRUE	TRUE	0.042	0.0086	1.7e-06	0.0262442	0.0114725	0.0221631
BGLAP	PKOA	rs77628828	A	G	A	G	2	216596946	FALSE	FALSE	FALSE	TRUE	TRUE	TRUE	0.23	0.049	2.6e-06	-0.000304143	0.019434	0.987514
PEX5	PKOA	rs12368834	A	C	A	C	12	18493262	FALSE	FALSE	FALSE	TRUE	TRUE	TRUE	0.048	0.01	5.8e-06	-0.00225274	0.0132192	0.864684
GFRA1	PKOA	rs57016672	C	A	C	A	14	64100249	FALSE	FALSE	FALSE	TRUE	TRUE	TRUE	-0.055	0.012	2.8e-06	-0.0326564	0.0157937	0.0386696
CAMK2B	PKOA	rs117895563	T	G	T	G	14	92192568	FALSE	FALSE	FALSE	TRUE	TRUE	TRUE	0.23	0.047	1.2e-06	-0.00221663	0.0417315	0.957639
ANGPT1	PKOA	rs114639479	G	T	G	T	4	136219060	FALSE	FALSE	FALSE	TRUE	TRUE	TRUE	0.27	0.058	6.1e-06	0.0659002	0.0719926	0.359995
EPOR	PKOA	rs11725374	A	G	A	G	4	188038975	FALSE	FALSE	FALSE	TRUE	TRUE	TRUE	0.027	0.0059	7e-06	-0.0119074	0.0133319	0.371775
CTSC	PKOA	rs112290941	T	C	T	C	13	44863460	FALSE	FALSE	FALSE	TRUE	TRUE	TRUE	-0.046	0.0095	1.9e-06	-0.0151495	0.0150142	0.312967
HP	PKOA	rs10010839	T	G	T	G	4	100908923	FALSE	FALSE	FALSE	TRUE	TRUE	TRUE	0.098	0.021	2.6e-06	-0.0100622	0.0144808	0.487142
SPHK2	PKOA	rs7253946	C	T	C	T	19	53475813	FALSE	FALSE	FALSE	TRUE	TRUE	TRUE	0.03	0.0067	7.1e-06	0.00896227	0.0125436	0.474926
TNFRSF10A	PKOA	rs66551772	A	G	A	G	8	94197326	FALSE	FALSE	FALSE	TRUE	TRUE	TRUE	-0.086	0.019	4.2e-06	-0.00158753	0.0360979	0.964922
IL10	PKOA	rs10822980	G	A	G	A	10	67132720	FALSE	FALSE	FALSE	TRUE	TRUE	TRUE	0.036	0.0079	7.2e-06	-0.000254426	0.0136576	0.985137
HSD17B10	PKOA	rs10920139	T	C	T	C	1	201186526	FALSE	FALSE	FALSE	TRUE	TRUE	TRUE	-0.06	0.013	6.9e-06	0.00198256	0.0138052	0.885809
MAPK14	PKOA	rs138331459	G	A	G	A	6	146603228	FALSE	FALSE	FALSE	TRUE	TRUE	TRUE	0.095	0.02	1.4e-06	-0.0348754	0.0394808	0.377047
PLXNB2	PKOA	rs148172325	G	A	G	A	14	90671985	FALSE	FALSE	FALSE	TRUE	TRUE	TRUE	0.059	0.013	8.8e-06	0.00552776	0.0523708	0.915939
CCN6	PKOA	rs56693370	A	G	A	G	2	135542984	FALSE	FALSE	FALSE	TRUE	TRUE	TRUE	0.066	0.014	1.5e-06	-0.0499718	0.0230542	0.0301905
NCK1	PKOA	rs117633665	T	C	T	C	6	145959833	FALSE	FALSE	FALSE	TRUE	TRUE	TRUE	0.14	0.03	2.3e-06	0.0232821	0.0256917	0.364823
SPINT2	PKOA	rs58560372	T	C	T	C	19	38268112	FALSE	FALSE	FALSE	TRUE	TRUE	TRUE	0.057	0.01	4.7e-08	-0.00216011	0.0145857	0.882266
AIMP1	PKOA	rs117750690	G	A	G	A	12	31660896	FALSE	FALSE	FALSE	TRUE	TRUE	TRUE	0.23	0.051	5e-06	-0.138569	0.0565401	0.0142538
DDR1	PKOA	rs372535859	A	G	A	G	7	65690164	FALSE	FALSE	FALSE	TRUE	TRUE	TRUE	0.06	0.013	5.2e-06	0.0210857	0.0322138	0.512755
FGF12	PKOA	rs60851871	A	G	A	G	8	69631236	FALSE	FALSE	FALSE	TRUE	TRUE	TRUE	0.072	0.014	7.4e-07	0.0100898	0.0201193	0.616022
MAP2K3	PKOA	rs12718107	A	G	A	G	7	114183	FALSE	FALSE	FALSE	TRUE	TRUE	TRUE	0.034	0.0068	9.7e-07	-0.00517112	0.0119168	0.664335
RPSA	PKOA	rs145441266	A	G	A	G	2	59296862	FALSE	FALSE	FALSE	TRUE	TRUE	TRUE	-0.15	0.033	7.7e-06	-0.0480359	0.0761634	0.52824
HCK	PKOA	rs12471513	T	C	T	C	2	37765767	FALSE	FALSE	FALSE	TRUE	TRUE	TRUE	-0.023	0.0049	3.5e-06	-0.00310523	0.0110837	0.779353
EFNB1	PKOA	rs9656573	A	G	A	G	7	57368618	FALSE	FALSE	FALSE	TRUE	TRUE	TRUE	0.032	0.0072	9.6e-06	0.0165033	0.0145345	0.256184
AIMP1	PKOA	rs1065853	T	G	T	G	19	44909976	FALSE	FALSE	FALSE	TRUE	TRUE	TRUE	0.23	0.019	1.5e-29	-3.66987e-05	0.0231499	0.998735
MUC1	PKOA	rs13209289	A	G	A	G	6	56929356	FALSE	FALSE	FALSE	TRUE	TRUE	TRUE	0.077	0.017	6.9e-06	0.0106968	0.0257223	0.677515
SEMA6B	PKOA	rs78047627	C	A	C	A	5	31488132	FALSE	FALSE	FALSE	TRUE	TRUE	TRUE	-0.2	0.041	1.3e-06	-0.0585759	0.0252583	0.0203911
IL12RB1	PKOA	rs17338703	A	G	A	G	7	104632325	FALSE	FALSE	FALSE	TRUE	TRUE	TRUE	0.061	0.014	9.3e-06	-0.0738337	0.0274424	0.00713444
TNFRSF10A	PKOA	rs113048486	C	T	C	T	14	57643801	FALSE	FALSE	FALSE	TRUE	TRUE	TRUE	0.16	0.034	3.5e-06	0.0770101	0.0421567	0.0677361
PRLR	PKOA	rs1885068	G	T	G	T	14	101026434	FALSE	FALSE	FALSE	TRUE	TRUE	TRUE	0.022	0.0048	5.3e-06	0.00860804	0.0104532	0.410234
NTN1	PKOA	rs12320111	G	A	G	A	12	40687182	FALSE	FALSE	FALSE	TRUE	TRUE	TRUE	-0.067	0.015	5.7e-06	-0.0180468	0.0183484	0.325328
CCN2	PKOA	rs6122940	T	G	T	G	20	50489248	FALSE	FALSE	FALSE	TRUE	TRUE	TRUE	0.059	0.013	4.4e-06	0.00241626	0.016441	0.883159
TDGF1	PKOA	rs11716682	A	G	A	G	3	46610293	FALSE	FALSE	FALSE	TRUE	TRUE	TRUE	-0.16	0.035	6.9e-06	0.00296408	0.0157239	0.850479
IL1A	PKOA	rs75471099	A	G	A	G	18	76569834	FALSE	FALSE	FALSE	TRUE	TRUE	TRUE	0.12	0.027	9.1e-06	-0.0433674	0.0338887	0.200651
PAFAH1B2	PKOA	rs846080	T	C	T	C	4	2545061	FALSE	FALSE	FALSE	TRUE	TRUE	TRUE	-0.1	0.023	7.9e-06	0.0262238	0.0177708	0.140033
MAPKAPK5	PKOA	rs1985384	G	T	G	T	6	169584016	FALSE	FALSE	FALSE	TRUE	TRUE	TRUE	-0.048	0.0096	8.7e-07	-0.00909725	0.0116687	0.435609
S100A12	PKOA	rs79558064	A	G	A	G	3	168456403	FALSE	FALSE	FALSE	TRUE	TRUE	TRUE	0.089	0.019	4.6e-06	-0.0182467	0.0172769	0.290907
ENTPD5	PKOA	rs77154807	T	C	T	C	6	65599736	FALSE	FALSE	FALSE	TRUE	TRUE	TRUE	0.04	0.0085	4.5e-06	0.00159846	0.0187888	0.932202
PDE2A	PKOA	rs76106712	G	T	G	T	3	31429502	FALSE	FALSE	FALSE	TRUE	TRUE	TRUE	-0.16	0.034	2.2e-06	-0.0419062	0.0286232	0.143177
IL4R	PKOA	rs75706737	T	G	T	G	7	97694677	FALSE	FALSE	FALSE	TRUE	TRUE	TRUE	0.097	0.02	2.2e-06	-0.0414015	0.0405396	0.307131
EPHA10	PKOA	rs78866747	T	C	T	C	8	70234875	FALSE	FALSE	FALSE	TRUE	TRUE	TRUE	0.066	0.015	7.3e-06	-0.00297539	0.0313919	0.924488
DAPK2	PKOA	rs111973433	C	T	C	T	3	5054849	FALSE	FALSE	FALSE	TRUE	TRUE	TRUE	0.14	0.03	6.8e-06	-0.00908687	0.0261939	0.72866
DCN	PKOA	rs62239391	A	G	A	G	3	21726245	FALSE	FALSE	FALSE	TRUE	TRUE	TRUE	0.051	0.01	4.6e-07	-0.0169622	0.0130992	0.195354
SIGLEC6	PKOA	rs11325	T	G	T	G	15	81308999	FALSE	FALSE	FALSE	TRUE	TRUE	TRUE	0.055	0.012	3.2e-06	-0.0100056	0.0186726	0.592067
KLK4	PKOA	rs5995421	G	A	G	A	22	37356163	FALSE	FALSE	FALSE	TRUE	TRUE	TRUE	0.027	0.006	8.1e-06	0.0145047	0.0105308	0.168403
KIT	PKOA	rs700423	T	C	T	C	2	16644403	FALSE	FALSE	FALSE	TRUE	TRUE	TRUE	-0.031	0.0068	5.2e-06	-0.00354877	0.0106015	0.737821
PDE4D	PKOA	rs17420160	C	T	C	T	1	201069373	FALSE	FALSE	FALSE	TRUE	TRUE	TRUE	0.097	0.019	9.1e-07	0.0600304	0.0319284	0.0600869
IGF2R	PKOA	rs13212914	T	C	T	C	6	160149592	FALSE	FALSE	FALSE	TRUE	TRUE	TRUE	0.029	0.0053	1e-07	-0.011815	0.0109489	0.280539
PROS1	PKOA	rs6012	T	C	T	C	1	169559342	FALSE	FALSE	FALSE	TRUE	TRUE	TRUE	-0.023	0.005	5.3e-06	-0.00490238	0.01192	0.680873
FGF8	PKOA	rs2124533	T	G	T	G	10	33590417	FALSE	FALSE	FALSE	TRUE	TRUE	TRUE	0.081	0.017	3.2e-06	-0.0124258	0.0175255	0.478317
ADCYAP1	PKOA	rs17882347	C	T	C	T	11	102333157	FALSE	FALSE	FALSE	TRUE	TRUE	TRUE	0.18	0.04	8.2e-06	-0.00674213	0.0310705	0.828213
ANGPT2	PKOA	rs12455306	C	T	C	T	18	30982367	FALSE	FALSE	FALSE	TRUE	TRUE	TRUE	0.036	0.0078	6.6e-06	-0.00754418	0.0124994	0.546135
PDE7A	PKOA	rs7961362	G	A	G	A	12	124254291	FALSE	FALSE	FALSE	TRUE	TRUE	TRUE	0.04	0.009	9.2e-06	0.00949897	0.0164345	0.56327
PTPN6	PKOA	rs79476335	C	A	C	A	1	105431460	FALSE	FALSE	FALSE	TRUE	TRUE	TRUE	-0.39	0.08	1.5e-06	0.123041	0.0353881	0.000507213
CA1	PKOA	rs2277225	A	G	A	G	10	7202713	FALSE	FALSE	FALSE	TRUE	TRUE	TRUE	-0.11	0.022	1.3e-06	-0.0107217	0.0115447	0.353041
MYBPC1	PKOA	rs7660746	T	C	T	C	4	816363	FALSE	FALSE	FALSE	TRUE	TRUE	TRUE	0.2	0.04	4.5e-07	0.0132526	0.0299643	0.658287
MAP2K3	PKOA	rs750782	A	G	A	G	20	42083005	FALSE	FALSE	FALSE	TRUE	TRUE	TRUE	-0.028	0.006	3.5e-06	-0.00626373	0.010426	0.547988
FETUB	PKOA	rs66694283	T	C	T	C	7	56212248	FALSE	FALSE	FALSE	TRUE	TRUE	TRUE	0.035	0.0075	3.3e-06	0.00754749	0.013613	0.579283
ULBP3	PKOA	rs13031106	G	A	G	A	2	90213798	FALSE	FALSE	FALSE	TRUE	TRUE	TRUE	-0.046	0.01	7e-06	-0.0279893	0.0282038	0.321006
KPNA2	PKOA	rs117070283	T	C	T	C	9	23648115	FALSE	FALSE	FALSE	TRUE	TRUE	TRUE	-0.19	0.041	5.9e-06	0.0658134	0.124218	0.596237
FGF8	PKOA	rs77035238	A	G	A	G	5	150582522	FALSE	FALSE	FALSE	TRUE	TRUE	TRUE	0.11	0.024	5.8e-06	0.0610391	0.0256094	0.0171506
NPPB	PKOA	rs8038300	G	A	G	A	15	93113971	FALSE	FALSE	FALSE	TRUE	TRUE	TRUE	-0.098	0.021	4.8e-06	-0.012256	0.0118002	0.29898
ACVRL1	PKOA	rs112647396	A	G	A	G	13	106588388	FALSE	FALSE	FALSE	TRUE	TRUE	TRUE	0.071	0.016	9.1e-06	0.0125284	0.026556	0.637089
GHR	PKOA	rs112431897	C	T	C	T	2	222059648	FALSE	FALSE	FALSE	TRUE	TRUE	TRUE	-0.078	0.017	3.1e-06	0.00768654	0.0147733	0.602855
MYBPC1	PKOA	rs59356017	T	G	T	G	10	120163339	FALSE	FALSE	FALSE	TRUE	TRUE	TRUE	0.11	0.02	2.2e-08	0.00595985	0.0141894	0.674469
PSMD7	PKOA	rs17565423	T	C	T	C	18	36415832	FALSE	FALSE	FALSE	TRUE	TRUE	TRUE	0.15	0.032	7.7e-06	-0.0843917	0.0375507	0.0246139
SERPINE1	PKOA	rs73240893	C	T	C	T	8	64983365	FALSE	FALSE	FALSE	TRUE	TRUE	TRUE	0.23	0.049	3.6e-06	0.0206302	0.0376504	0.583733
STAT3	PKOA	rs147297230	G	A	G	A	3	21084950	FALSE	FALSE	FALSE	TRUE	TRUE	TRUE	0.079	0.017	2.1e-06	-0.0124847	0.0169046	0.460187
TNFRSF9	PKOA	rs17076500	A	G	A	G	5	173790325	FALSE	FALSE	FALSE	TRUE	TRUE	TRUE	0.032	0.007	6.7e-06	-0.00135972	0.0136324	0.920549
EPHA10	PKOA	rs12925878	A	C	A	C	16	6743076	FALSE	FALSE	FALSE	TRUE	TRUE	TRUE	0.036	0.0082	9.7e-06	0.00288028	0.0143214	0.840607
HGF	PKOA	rs56012506	A	G	A	G	1	20720729	FALSE	FALSE	FALSE	TRUE	TRUE	TRUE	0.12	0.027	5.2e-06	-0.0128956	0.0927588	0.889432
STUB1	PKOA	rs75569281	A	G	A	G	7	129561130	FALSE	FALSE	FALSE	TRUE	TRUE	TRUE	0.14	0.027	2.9e-07	0.0348972	0.0477091	0.464499
CCN4	PKOA	rs145452153	A	C	A	C	18	54008672	FALSE	FALSE	FALSE	TRUE	TRUE	TRUE	0.14	0.029	8.1e-07	-0.0618224	0.0446544	0.166217
ITIH4	PKOA	rs2251405	G	A	G	A	1	114154512	FALSE	FALSE	FALSE	TRUE	TRUE	TRUE	-0.018	0.004	6.7e-06	-0.00907436	0.0114681	0.428785
DPP7	PKOA	rs13193687	G	T	G	T	6	99860563	FALSE	FALSE	FALSE	TRUE	TRUE	TRUE	-0.036	0.008	8.7e-06	0.0119137	0.017516	0.496404
CCNB1	PKOA	rs141013224	A	G	A	G	2	8732823	FALSE	FALSE	FALSE	TRUE	TRUE	TRUE	0.09	0.019	1.6e-06	0.0469259	0.0329423	0.154306
CXCL12	PKOA	rs1594107	A	C	A	C	2	154526874	FALSE	FALSE	FALSE	TRUE	TRUE	TRUE	-0.036	0.0076	2.8e-06	-0.0112167	0.0168301	0.505114
LRRK2	PKOA	rs116540672	T	C	T	C	5	174313298	FALSE	FALSE	FALSE	TRUE	TRUE	TRUE	-0.08	0.018	6.6e-06	-0.0113395	0.0279294	0.684739
GZMB	PKOA	rs17582143	A	C	A	C	4	164638656	FALSE	FALSE	FALSE	TRUE	TRUE	TRUE	-0.1	0.022	4.2e-06	0.0354525	0.0447907	0.428644
MATK	PKOA	rs373744527	T	G	T	G	5	126737528	FALSE	FALSE	FALSE	TRUE	TRUE	TRUE	0.14	0.03	1.5e-06	-0.116527	0.105941	0.271361
TNNI2	PKOA	rs113115194	G	A	G	A	5	108396570	FALSE	FALSE	FALSE	TRUE	TRUE	TRUE	0.26	0.056	3.7e-06	-0.0912384	0.0586438	0.119754
GPC6	PKOA	rs12426917	G	T	G	T	12	24980650	FALSE	FALSE	FALSE	TRUE	TRUE	TRUE	-0.034	0.0069	1.2e-06	-0.00904646	0.0141104	0.521443
CCL3	PKOA	rs574674662	C	T	C	T	8	10504124	FALSE	FALSE	FALSE	TRUE	TRUE	TRUE	0.19	0.042	5.3e-06	0.0341056	0.0410728	0.406331
BCL6	PKOA	rs61331854	A	G	A	G	19	50655206	FALSE	FALSE	FALSE	TRUE	TRUE	TRUE	-0.068	0.015	6.6e-06	-0.0411017	0.015898	0.00972814
BCL6	PKOA	rs728958	G	A	G	A	2	47250604	FALSE	FALSE	FALSE	TRUE	TRUE	TRUE	-0.085	0.019	8.3e-06	-0.0281729	0.0215485	0.19107
ICOSLG	PKOA	rs114190807	G	A	G	A	5	80024812	FALSE	FALSE	FALSE	TRUE	TRUE	TRUE	0.23	0.05	5.5e-06	-0.0455659	0.0494894	0.357196
IL17RA	PKOA	rs4742095	T	G	T	G	9	5445990	FALSE	FALSE	FALSE	TRUE	TRUE	TRUE	0.09	0.016	2.8e-08	0.00294873	0.0181019	0.8706
IL1RL2	PKOA	rs73236158	G	A	G	A	4	55603429	FALSE	FALSE	FALSE	TRUE	TRUE	TRUE	0.045	0.01	9.7e-06	-0.0505666	0.0284834	0.0758473
PAFAH1B2	PKOA	rs142211676	G	A	G	A	6	86391462	FALSE	FALSE	FALSE	TRUE	TRUE	TRUE	0.16	0.033	2.6e-06	-0.0663297	0.0689247	0.335874
PDE4D	PKOA	rs1726809	T	G	T	G	19	50457847	FALSE	FALSE	FALSE	TRUE	TRUE	TRUE	0.043	0.0085	6.5e-07	-0.00816412	0.0178798	0.647951
CHEK2	PKOA	rs9821259	C	T	C	T	3	165736678	FALSE	FALSE	FALSE	TRUE	TRUE	TRUE	0.11	0.025	8.8e-06	-0.0238907	0.0401519	0.551837
MST1R	PKOA	rs76835268	T	C	T	C	6	85700797	FALSE	FALSE	FALSE	TRUE	TRUE	TRUE	-0.14	0.031	7.6e-06	-0.00223938	0.0374521	0.95232
TP53	PKOA	rs62249291	T	C	T	C	3	34712415	FALSE	FALSE	FALSE	TRUE	TRUE	TRUE	-0.029	0.0056	2.8e-07	0.0177904	0.0129569	0.169739
MASP1	PKOA	rs2523466	T	G	T	G	6	31395249	FALSE	FALSE	FALSE	TRUE	TRUE	TRUE	-0.055	0.011	1.7e-06	-0.0162641	0.0122856	0.185557
EPHA10	PKOA	rs140774079	T	C	T	C	11	133342556	FALSE	FALSE	FALSE	TRUE	TRUE	TRUE	0.14	0.027	1e-06	-0.00457377	0.0284137	0.872116
FGF10	PKOA	rs112475003	T	C	T	C	4	97321147	FALSE	FALSE	FALSE	TRUE	TRUE	TRUE	0.069	0.015	4.7e-06	-0.0143623	0.0178027	0.419812
IFNGR2	PKOA	rs117476471	C	A	C	A	20	20434694	FALSE	FALSE	FALSE	TRUE	TRUE	TRUE	0.11	0.022	2.5e-06	-0.0361111	0.0331112	0.275448
IFNA7	PKOA	rs57326324	A	G	A	G	18	67621564	FALSE	FALSE	FALSE	TRUE	TRUE	TRUE	0.12	0.024	1.3e-06	0.0310047	0.0386627	0.422594
PSME3	PKOA	rs34715798	C	T	C	T	11	26666494	FALSE	FALSE	FALSE	TRUE	TRUE	TRUE	0.11	0.024	2.6e-06	0.0284703	0.0441911	0.519411
PROC	PKOA	rs116180405	A	G	A	G	3	74349473	FALSE	FALSE	FALSE	TRUE	TRUE	TRUE	-0.08	0.016	4.7e-07	0.0441319	0.0686982	0.520612
IFNA7	PKOA	rs2486225	G	A	G	A	6	74108151	FALSE	FALSE	FALSE	TRUE	TRUE	TRUE	0.14	0.032	7.7e-06	-0.0180797	0.0345554	0.600828
BST1	PKOA	rs10803208	A	G	A	G	1	244367180	FALSE	FALSE	FALSE	TRUE	TRUE	TRUE	0.06	0.012	4.4e-07	0.000524823	0.010768	0.961127
APOL1	PKOA	rs117341910	A	G	A	G	6	156093695	FALSE	FALSE	FALSE	TRUE	TRUE	TRUE	-0.091	0.02	7.7e-06	0.041521	0.0338047	0.219349
MUC1	PKOA	rs2889808	G	A	G	A	1	218757078	FALSE	FALSE	FALSE	TRUE	TRUE	TRUE	0.042	0.0092	5.5e-06	-0.0124806	0.0149871	0.404984
CCL23	PKOA	rs34416926	C	T	C	T	5	10511510	FALSE	FALSE	FALSE	TRUE	TRUE	TRUE	-0.041	0.0081	6.9e-07	0.0168795	0.0138331	0.222378
CST4	PKOA	rs149774400	T	C	T	C	12	94664079	FALSE	FALSE	FALSE	TRUE	TRUE	TRUE	0.11	0.025	5.6e-06	-0.0247202	0.0350032	0.480047
DAPK2	PKOA	rs75888346	T	C	T	C	19	14801806	FALSE	FALSE	FALSE	TRUE	TRUE	TRUE	0.25	0.046	7.7e-08	-0.18785	0.10209	0.0657612
HSP90AB1	PKOA	rs75369109	A	C	A	C	6	164215160	FALSE	FALSE	FALSE	TRUE	TRUE	TRUE	0.048	0.011	7.4e-06	-0.00998549	0.0188236	0.595781
FN1	PKOA	rs10475159	C	T	C	T	5	2538543	FALSE	FALSE	FALSE	TRUE	TRUE	TRUE	-0.053	0.012	7.7e-06	-0.00422087	0.0121658	0.728632
HGF	PKOA	rs56073734	A	G	A	G	15	37309923	FALSE	FALSE	FALSE	TRUE	TRUE	TRUE	0.056	0.012	5.4e-06	-0.0148776	0.0198252	0.452989
BCAN	PKOA	rs9873797	A	G	A	G	3	21151443	FALSE	FALSE	FALSE	TRUE	TRUE	TRUE	0.15	0.034	9.4e-06	-0.0108239	0.0322972	0.737524
MICA	PKOA	rs9267084	A	G	A	G	6	31441828	FALSE	FALSE	FALSE	TRUE	TRUE	TRUE	0.18	0.022	2.2e-15	0.00999414	0.0162251	0.537915
VEGFA	PKOA	rs1112113	G	A	G	A	2	235399509	FALSE	FALSE	FALSE	TRUE	TRUE	TRUE	-0.05	0.011	6.5e-06	-0.0487229	0.0299141	0.103363
CD40LG	PKOA	rs112980631	C	T	C	T	9	129909637	FALSE	FALSE	FALSE	TRUE	TRUE	TRUE	0.13	0.029	3.5e-06	0.00286823	0.0826892	0.972329
GP6	PKOA	rs1877455	T	C	T	C	1	114556471	FALSE	FALSE	FALSE	TRUE	TRUE	TRUE	-0.081	0.017	2.5e-06	-0.0272017	0.013956	0.0512838
RELT	PKOA	rs116212381	T	G	T	G	7	21553184	FALSE	FALSE	FALSE	TRUE	TRUE	TRUE	0.063	0.014	7.3e-06	0.00803837	0.0196161	0.681965
GSTA3	PKOA	rs117095676	G	A	G	A	7	158256010	FALSE	FALSE	FALSE	TRUE	TRUE	TRUE	0.15	0.031	3.1e-06	0.00136784	0.0259798	0.958011
HNRNPA2B1	PKOA	rs62171496	G	A	G	A	2	205323480	FALSE	FALSE	FALSE	TRUE	TRUE	TRUE	-0.15	0.033	4.3e-06	-0.0104147	0.0179554	0.561891
JAML	PKOA	rs76716335	T	C	T	C	1	203124209	FALSE	FALSE	FALSE	TRUE	TRUE	TRUE	0.13	0.028	5.1e-06	0.0395327	0.0581342	0.496488
IL13	PKOA	rs55817016	T	C	T	C	2	69042543	FALSE	FALSE	FALSE	TRUE	TRUE	TRUE	-0.053	0.011	5.2e-06	-0.0235895	0.0165039	0.15291
CASP2	PKOA	rs146993802	A	G	A	G	5	16730900	FALSE	FALSE	FALSE	TRUE	TRUE	TRUE	0.17	0.037	5.5e-06	0.0231119	0.0407899	0.57098
BIRC3	PKOA	rs77115744	G	A	G	A	7	7312227	FALSE	FALSE	FALSE	TRUE	TRUE	TRUE	0.12	0.026	9.2e-06	-0.01609	0.054004	0.765748
CTSA	PKOA	rs113344143	G	A	G	A	1	239944128	FALSE	FALSE	FALSE	TRUE	TRUE	TRUE	-0.2	0.044	8.1e-06	0.00866099	0.046627	0.85264
HDGFL2	PKOA	rs73140995	C	T	C	T	7	98023719	FALSE	FALSE	FALSE	TRUE	TRUE	TRUE	0.092	0.019	3e-06	0.0419149	0.0338046	0.215007
CPNE1	PKOA	rs7330736	T	C	T	C	13	24249756	FALSE	FALSE	FALSE	TRUE	TRUE	TRUE	-0.17	0.036	5.5e-06	0.0104566	0.023144	0.651409
FN1	PKOA	rs1929322	G	A	G	A	6	14159854	FALSE	FALSE	FALSE	TRUE	TRUE	TRUE	0.051	0.011	1.9e-06	-0.00860653	0.0160423	0.59162
GZMB	PKOA	rs76107479	C	A	C	A	14	89438153	FALSE	FALSE	FALSE	TRUE	TRUE	TRUE	-0.068	0.015	9.8e-06	-0.0216703	0.0337522	0.520847
IL17F	PKOA	rs77350128	C	T	C	T	16	50858374	FALSE	FALSE	FALSE	TRUE	TRUE	TRUE	-0.048	0.011	9.6e-06	-0.00466543	0.0156581	0.765736
NANOG	PKOA	rs9668496	A	G	A	G	12	999564	FALSE	FALSE	FALSE	TRUE	TRUE	TRUE	-0.051	0.0098	2.3e-07	0.0174979	0.0138489	0.206417
ANK2	PKOA	rs12498895	C	T	C	T	4	134009835	FALSE	FALSE	FALSE	TRUE	TRUE	TRUE	-0.12	0.026	9e-06	0.0549529	0.0278893	0.0487933
SERPINE2	PKOA	rs77205533	A	G	A	G	8	1516043	FALSE	FALSE	FALSE	TRUE	TRUE	TRUE	0.27	0.055	7.9e-07	-0.0170302	0.0329848	0.605642
NSFL1C	PKOA	rs2117234	T	C	T	C	15	69746861	FALSE	FALSE	FALSE	TRUE	TRUE	TRUE	-0.094	0.02	4.6e-06	0.00205545	0.0104523	0.844102
TEC	PKOA	rs62530886	G	A	G	A	9	137191	FALSE	FALSE	FALSE	TRUE	TRUE	TRUE	0.15	0.032	8.3e-06	-0.0342462	0.0319688	0.284063
FGF5	PKOA	rs1874655	C	A	C	A	3	98350621	FALSE	FALSE	FALSE	TRUE	TRUE	TRUE	0.043	0.0095	7.2e-06	-0.00661414	0.0117214	0.572563
MYC	PKOA	rs71556711	T	C	T	C	7	73440219	FALSE	FALSE	FALSE	TRUE	TRUE	TRUE	0.06	0.013	8e-06	0.00299691	0.0173156	0.862592
CNTN5	PKOA	rs117529526	A	G	A	G	8	81069212	FALSE	FALSE	FALSE	TRUE	TRUE	TRUE	0.059	0.013	5.2e-06	0.00267943	0.0159669	0.866731
TNFRSF9	PKOA	rs112477646	T	C	T	C	7	71101413	FALSE	FALSE	FALSE	TRUE	TRUE	TRUE	0.1	0.022	3.9e-06	-0.10729	0.0896373	0.231334
SKP1	PKOA	rs78912549	C	T	C	T	2	198304923	FALSE	FALSE	FALSE	TRUE	TRUE	TRUE	0.04	0.0089	8.6e-06	-0.00342507	0.0186685	0.854431
AFP	PKOA	rs77517140	T	C	T	C	6	20822274	FALSE	FALSE	FALSE	TRUE	TRUE	TRUE	0.1	0.022	5.1e-06	0.0560585	0.0753939	0.457153
FAM3B	PKOA	rs116852149	C	T	C	T	10	86896694	FALSE	FALSE	FALSE	TRUE	TRUE	TRUE	0.081	0.018	9.9e-06	-0.00820431	0.0615718	0.893997
PLA2G1B	PKOA	rs4627212	G	A	G	A	13	58247917	FALSE	FALSE	FALSE	TRUE	TRUE	TRUE	-0.062	0.013	4.4e-06	-0.0365799	0.0112441	0.00114088
SCARB2	PKOA	rs2408708	C	A	C	A	5	126724617	FALSE	FALSE	FALSE	TRUE	TRUE	TRUE	0.032	0.0069	5e-06	0.00606757	0.012639	0.631178
IL4	PKOA	rs13401523	T	G	T	G	2	167082336	FALSE	FALSE	FALSE	TRUE	TRUE	TRUE	0.043	0.0092	3.5e-06	-0.081797	0.027118	0.00255847
BIRC7	PKOA	rs76422770	T	C	T	C	10	126150938	FALSE	FALSE	FALSE	TRUE	TRUE	TRUE	0.095	0.018	1.5e-07	-0.0409375	0.0349032	0.240841
ELANE	PKOA	rs59626597	C	A	C	A	8	95396635	FALSE	FALSE	FALSE	TRUE	TRUE	TRUE	0.16	0.036	7.1e-06	0.0204816	0.0398856	0.607595
SERPINA5	PKOA	rs13034317	T	C	T	C	2	28576527	FALSE	FALSE	FALSE	TRUE	TRUE	TRUE	-0.032	0.0072	9.7e-06	0.0126795	0.0179123	0.479029
SELE	PKOA	rs114397838	C	T	C	T	2	37649988	FALSE	FALSE	FALSE	TRUE	TRUE	TRUE	-0.13	0.027	7.5e-07	0.00816366	0.032287	0.800387
SPOCK1	PKOA	rs62379608	T	C	T	C	5	160203062	FALSE	FALSE	FALSE	TRUE	TRUE	TRUE	0.019	0.0037	3.7e-07	-0.00738692	0.0105115	0.482214
GZMB	PKOA	rs7642961	G	A	G	A	3	94597274	FALSE	FALSE	FALSE	TRUE	TRUE	TRUE	0.036	0.0076	2.8e-06	0.0136095	0.0105652	0.197697
PGM1	PKOA	rs143974960	A	G	A	G	20	40412512	FALSE	FALSE	FALSE	TRUE	TRUE	TRUE	0.15	0.027	8e-08	-0.0583233	0.034529	0.0911969
PAK5	PKOA	rs75565283	T	C	T	C	17	8843386	FALSE	FALSE	FALSE	TRUE	TRUE	TRUE	0.08	0.017	7e-06	0.0234167	0.0238535	0.326253
FGF17	PKOA	rs111353152	C	A	C	A	18	2884103	FALSE	FALSE	FALSE	TRUE	TRUE	TRUE	-0.049	0.01	3.4e-06	-0.0104484	0.0367901	0.776412
CFP	PKOA	rs914502	T	C	T	C	6	44167116	FALSE	FALSE	FALSE	TRUE	TRUE	TRUE	-0.11	0.021	3.1e-07	-0.0311835	0.027444	0.255849
CDON	PKOA	rs62187111	T	C	T	C	2	189509358	FALSE	FALSE	FALSE	TRUE	TRUE	TRUE	-0.071	0.015	3.3e-06	-0.0230686	0.028904	0.424805
EPS15L1	PKOA	rs1815052	A	G	A	G	12	114592319	FALSE	FALSE	FALSE	TRUE	TRUE	TRUE	0.041	0.0088	4.2e-06	0.0179253	0.0125679	0.153788
AFP	PKOA	rs113362723	A	G	A	G	18	6135092	FALSE	FALSE	FALSE	TRUE	TRUE	TRUE	-0.044	0.0096	7.8e-06	0.00985034	0.0179997	0.584207
FAM107B	PKOA	rs188904277	A	G	A	G	6	41053109	FALSE	FALSE	FALSE	TRUE	TRUE	TRUE	-0.18	0.038	4.9e-06	0.013215	0.0582595	0.820556
IL1RAP	PKOA	rs141947639	T	C	T	C	12	27724648	FALSE	FALSE	FALSE	TRUE	TRUE	TRUE	0.16	0.035	4.7e-06	0.042387	0.0348043	0.223275
ADAMTS1	PKOA	rs183554392	C	T	C	T	1	31884370	FALSE	FALSE	FALSE	TRUE	TRUE	TRUE	0.11	0.023	3e-06	0.0154874	0.0303388	0.609714
EFNA5	PKOA	rs141471645	A	G	A	G	7	23557642	FALSE	FALSE	FALSE	TRUE	TRUE	TRUE	-0.13	0.029	6.4e-06	-0.0091852	0.0799888	0.908579
LTA	PKOA	rs115188128	A	G	A	G	5	91300882	FALSE	FALSE	FALSE	TRUE	TRUE	TRUE	0.15	0.033	4.5e-06	0.051735	0.0849355	0.542453
SIGLEC14	PKOA	rs13422195	C	T	C	T	2	172249510	FALSE	FALSE	FALSE	TRUE	TRUE	TRUE	-0.11	0.024	5.5e-06	-0.051474	0.0254487	0.0431082
IL23R	PKOA	rs59361820	G	A	G	A	5	146424664	FALSE	FALSE	FALSE	TRUE	TRUE	TRUE	0.1	0.022	5.3e-06	-0.00848492	0.0461201	0.854033
NXPH1	PKOA	rs2347440	G	A	G	A	7	47200983	FALSE	FALSE	FALSE	TRUE	TRUE	TRUE	-0.1	0.022	7.4e-06	-0.0077093	0.0110168	0.484065
DBNL	PKOA	rs74485077	A	G	A	G	13	26307326	FALSE	FALSE	FALSE	TRUE	TRUE	TRUE	0.084	0.018	3e-06	0.0437286	0.0350627	0.212341
CA1	PKOA	rs7784025	A	G	A	G	7	6242480	FALSE	FALSE	FALSE	TRUE	TRUE	TRUE	-0.23	0.051	9e-06	-0.0150215	0.0326244	0.645201
MAPKAPK2	PKOA	rs116487417	G	A	G	A	4	133803718	FALSE	FALSE	FALSE	TRUE	TRUE	TRUE	0.24	0.052	3.9e-06	0.0365637	0.0224727	0.103732
IL1RN	PKOA	rs7971101	T	C	T	C	12	38813466	FALSE	FALSE	FALSE	TRUE	TRUE	TRUE	0.067	0.015	6e-06	0.0463525	0.0213801	0.0301571
CASP2	PKOA	rs9565564	G	A	G	A	13	80309465	FALSE	FALSE	FALSE	TRUE	TRUE	TRUE	0.12	0.027	8.6e-06	0.00125974	0.0287689	0.965073
BOC	PKOA	rs112544610	C	A	C	A	3	25733037	FALSE	FALSE	FALSE	TRUE	TRUE	TRUE	-0.13	0.03	9.3e-06	0.00295275	0.0194084	0.879079
CST6	PKOA	rs149637199	G	A	G	A	5	116641287	FALSE	FALSE	FALSE	TRUE	TRUE	TRUE	0.16	0.036	9.6e-06	0.0503637	0.0503033	0.31673
GDF15	PKOA	rs139855451	T	C	T	C	3	43754286	FALSE	FALSE	FALSE	TRUE	TRUE	TRUE	0.19	0.035	1.3e-07	-0.0726957	0.0385593	0.0593895
IDUA	PKOA	rs78288815	A	G	A	G	2	34056310	FALSE	FALSE	FALSE	TRUE	TRUE	TRUE	-0.11	0.025	9.3e-06	-0.00400381	0.0377184	0.915463
EGFR	PKOA	rs78389031	T	G	T	G	10	36138769	FALSE	FALSE	FALSE	TRUE	TRUE	TRUE	0.063	0.013	4.1e-06	0.00684915	0.0153763	0.656005
RB1	PKOA	rs56069006	A	G	A	G	19	18759891	FALSE	FALSE	FALSE	TRUE	TRUE	TRUE	0.08	0.017	4.5e-06	-0.0211968	0.0296608	0.474831
FGF20	PKOA	rs10114424	A	G	A	G	9	130497836	FALSE	FALSE	FALSE	TRUE	TRUE	TRUE	0.031	0.0069	9.4e-06	0.00395195	0.011007	0.719563
PDCD1LG2	PKOA	rs58970962	A	G	A	G	9	5509678	FALSE	FALSE	FALSE	TRUE	TRUE	TRUE	0.044	0.0073	3e-09	-0.00294243	0.0125452	0.81456
GDF2	PKOA	rs146192528	A	G	A	G	15	79309400	FALSE	FALSE	FALSE	TRUE	TRUE	TRUE	0.3	0.063	2.2e-06	-0.0033163	0.0732471	0.963888
TFF1	PKOA	rs76879340	T	C	T	C	1	207143608	FALSE	FALSE	FALSE	TRUE	TRUE	TRUE	0.24	0.05	2.7e-06	0.0280926	0.0296709	0.343737
ICOS	PKOA	rs1453882	G	A	G	A	6	67149092	FALSE	FALSE	FALSE	TRUE	TRUE	TRUE	-0.041	0.009	6.3e-06	0.00710083	0.0106612	0.505382
IL2RA	PKOA	rs7565310	G	A	G	A	2	128386380	FALSE	FALSE	FALSE	TRUE	TRUE	TRUE	0.033	0.0069	2.8e-06	0.00988557	0.0113351	0.383142
UNC5D	PKOA	rs75518328	A	G	A	G	4	46007888	FALSE	FALSE	FALSE	TRUE	TRUE	TRUE	-0.098	0.021	3.2e-06	0.00662766	0.0280539	0.813241
RNF43	PKOA	rs12603366	C	T	C	T	17	33672684	FALSE	FALSE	FALSE	TRUE	TRUE	TRUE	-0.043	0.0093	5.1e-06	-0.00797327	0.0171945	0.642855
GSTA3	PKOA	rs182078111	C	T	C	T	1	177435296	FALSE	FALSE	FALSE	TRUE	TRUE	TRUE	0.21	0.039	7.9e-08	0.0252141	0.0324455	0.437088
ANGPTL3	PKOA	rs2073146	A	C	A	C	20	57594807	FALSE	FALSE	FALSE	TRUE	TRUE	TRUE	0.027	0.006	6.4e-06	-0.00274229	0.0109969	0.803075
HK2	PKOA	rs145317945	A	G	A	G	11	70440870	FALSE	FALSE	FALSE	TRUE	TRUE	TRUE	0.47	0.1	6.7e-06	-0.0165814	0.0566834	0.769883
ATP5PO	PKOA	rs1542721	T	C	T	C	8	47542149	FALSE	FALSE	FALSE	TRUE	TRUE	TRUE	0.097	0.021	3.4e-06	0.00589478	0.0135532	0.663609
CAMK2D	PKOA	rs117895563	T	G	T	G	14	92192568	FALSE	FALSE	FALSE	TRUE	TRUE	TRUE	0.28	0.051	9.4e-08	-0.00221663	0.0417315	0.957639
APOB	PKOA	rs138149473	G	A	G	A	9	75649564	FALSE	FALSE	FALSE	TRUE	TRUE	TRUE	0.27	0.059	6.8e-06	-0.0301138	0.0422237	0.475724
CCL20	PKOA	rs34514612	T	C	T	C	1	65735221	FALSE	FALSE	FALSE	TRUE	TRUE	TRUE	0.096	0.02	2.2e-06	0.0171088	0.0283661	0.546415
SOD1	PKOA	rs7682198	C	T	C	T	4	186062451	FALSE	FALSE	FALSE	TRUE	TRUE	TRUE	0.058	0.011	3.2e-07	0.00165733	0.0135125	0.902383
GPD1	PKOA	rs56118884	A	C	A	C	2	224975318	FALSE	FALSE	FALSE	TRUE	TRUE	TRUE	-0.056	0.012	6.4e-06	-0.00908575	0.0116467	0.435323
IL7	PKOA	rs188904277	A	G	A	G	6	41053109	FALSE	FALSE	FALSE	TRUE	TRUE	TRUE	-0.099	0.017	5.3e-09	0.013215	0.0582595	0.820556
CTSC	PKOA	rs4560103	G	A	G	A	2	224325148	FALSE	FALSE	FALSE	TRUE	TRUE	TRUE	-0.03	0.0063	2.9e-06	0.0136297	0.0116183	0.240748
FN1	PKOA	rs9814425	G	T	G	T	3	101506900	FALSE	FALSE	FALSE	TRUE	TRUE	TRUE	-0.2	0.043	5.9e-06	-0.00269915	0.0827372	0.973975
TP53	PKOA	rs56045401	T	C	T	C	7	139934274	FALSE	FALSE	FALSE	TRUE	TRUE	TRUE	0.047	0.0098	1.8e-06	-0.0161118	0.0189421	0.395004
CA4	PKOA	rs79423863	C	A	C	A	8	72357970	FALSE	FALSE	FALSE	TRUE	TRUE	TRUE	-0.19	0.041	2.7e-06	-0.0455444	0.0442842	0.303735
PLCG1	PKOA	rs77838395	T	C	T	C	19	52576646	FALSE	FALSE	FALSE	TRUE	TRUE	TRUE	0.034	0.0077	9.6e-06	-0.0170794	0.0152905	0.263996
CTSE	PKOA	rs117247290	A	G	A	G	5	154736996	FALSE	FALSE	FALSE	TRUE	TRUE	TRUE	0.094	0.018	5.3e-07	0.0556774	0.0275124	0.0429992
EREG	PKOA	rs754310	T	G	T	G	4	185037212	FALSE	FALSE	FALSE	TRUE	TRUE	TRUE	0.2	0.043	3.8e-06	-0.149319	0.0550996	0.00672853
NSFL1C	PKOA	rs114772813	T	C	T	C	17	65513587	FALSE	FALSE	FALSE	TRUE	TRUE	TRUE	-0.37	0.08	4.3e-06	-0.0159599	0.0233509	0.494303
PSMA2	PKOA	rs79349417	T	G	T	G	9	23570576	FALSE	FALSE	FALSE	TRUE	TRUE	TRUE	-0.092	0.019	2e-06	-0.022974	0.0258957	0.374983
WIF1	PKOA	rs77260271	G	T	G	T	4	125601271	FALSE	FALSE	FALSE	TRUE	TRUE	TRUE	-0.11	0.022	1.2e-06	0.0407697	0.0732562	0.577845
KDR	PKOA	rs72692455	G	A	G	A	4	181187503	FALSE	FALSE	FALSE	TRUE	TRUE	TRUE	0.025	0.0054	7.2e-06	0.000872085	0.0114121	0.939087
KLK12	PKOA	rs114146552	C	A	C	A	2	229419898	FALSE	FALSE	FALSE	TRUE	TRUE	TRUE	-0.19	0.043	9.2e-06	0.0595653	0.0653414	0.361979
HSD17B1	PKOA	rs77205533	A	G	A	G	8	1516043	FALSE	FALSE	FALSE	TRUE	TRUE	TRUE	0.37	0.081	7.1e-06	-0.0170302	0.0329848	0.605642
PRKCZ	PKOA	rs141387351	T	G	T	G	13	40940456	FALSE	FALSE	FALSE	TRUE	TRUE	TRUE	0.28	0.057	1.7e-06	-0.10797	0.0765685	0.158507
IL34	PKOA	rs150080878	A	G	A	G	5	172555966	FALSE	FALSE	FALSE	TRUE	TRUE	TRUE	-0.17	0.036	3e-06	0.0334554	0.0436435	0.443343
RBM39	PKOA	rs61798865	A	G	A	G	1	91267438	FALSE	FALSE	FALSE	TRUE	TRUE	TRUE	0.22	0.045	1.3e-06	-0.0205018	0.0849416	0.809273
FGF5	PKOA	rs60339402	A	G	A	G	16	31372201	FALSE	FALSE	FALSE	TRUE	TRUE	TRUE	0.11	0.022	3.5e-06	0.0224208	0.0242083	0.354363
ELANE	PKOA	rs117442434	T	G	T	G	8	74005801	FALSE	FALSE	FALSE	TRUE	TRUE	TRUE	0.16	0.035	4.9e-06	-0.0155946	0.0289978	0.590725
CKB	PKOA	rs115230176	T	C	T	C	12	119233665	FALSE	FALSE	FALSE	TRUE	TRUE	TRUE	0.14	0.03	3.4e-06	0.0258259	0.0464586	0.578286
IL12RB1	PKOA	rs373654	A	G	A	G	19	18077089	FALSE	FALSE	FALSE	TRUE	TRUE	TRUE	-0.028	0.0058	2.8e-06	-0.00294265	0.0113094	0.794714
IL15RA	PKOA	rs2666797	C	T	C	T	9	19343293	FALSE	FALSE	FALSE	TRUE	TRUE	TRUE	0.034	0.007	1.9e-06	0.00136243	0.0122579	0.9115
MAPK3	PKOA	rs62112893	A	G	A	G	19	42974581	FALSE	FALSE	FALSE	TRUE	TRUE	TRUE	0.047	0.01	7.3e-06	-0.0117663	0.0108301	0.27728
NPPA	PKOA	rs470148	G	A	G	A	18	26720256	FALSE	FALSE	FALSE	TRUE	TRUE	TRUE	-0.06	0.012	1.4e-06	-0.013592	0.0139723	0.33066
CCL2	PKOA	rs7815144	C	A	C	A	8	5113266	FALSE	FALSE	FALSE	TRUE	TRUE	TRUE	0.081	0.018	9.8e-06	0.00389739	0.0164538	0.812759
VEGFA	PKOA	rs73260120	T	C	T	C	4	27967897	FALSE	FALSE	FALSE	TRUE	TRUE	TRUE	0.17	0.037	6e-06	0.00847074	0.0300605	0.778105
STIP1	PKOA	rs145482267	A	C	A	C	7	98989800	FALSE	FALSE	FALSE	TRUE	TRUE	TRUE	-0.13	0.027	3e-06	0.019796	0.0358961	0.581305
RPS6KA5	PKOA	rs148643355	T	C	T	C	7	54934047	FALSE	FALSE	FALSE	TRUE	TRUE	TRUE	0.11	0.021	5.4e-07	-0.0383291	0.0524895	0.465253
VEGFD	PKOA	rs1437159	T	G	T	G	16	64380459	FALSE	FALSE	FALSE	TRUE	TRUE	TRUE	-0.028	0.006	6.2e-06	0.00831796	0.0116762	0.476227
YES1	PKOA	rs6448798	C	T	C	T	4	11623220	FALSE	FALSE	FALSE	TRUE	TRUE	TRUE	0.028	0.0061	3.5e-06	-0.00739678	0.0120065	0.537852
IL6R	PKOA	rs34852691	G	A	G	A	8	4301179	FALSE	FALSE	FALSE	TRUE	TRUE	TRUE	-0.032	0.0072	9.3e-06	0.00497653	0.0112333	0.657753
RSPO2	PKOA	rs3741370	T	G	T	G	11	66222287	FALSE	FALSE	FALSE	TRUE	TRUE	TRUE	0.048	0.0098	1.1e-06	-0.00190464	0.0135962	0.888591
BCL6	PKOA	rs11631953	G	A	G	A	15	96319532	FALSE	FALSE	FALSE	TRUE	TRUE	TRUE	-0.057	0.012	3.6e-06	0.0179434	0.0115126	0.119095
PFDN5	PKOA	rs61732392	T	C	T	C	6	401509	FALSE	FALSE	FALSE	TRUE	TRUE	TRUE	0.096	0.021	9.7e-06	0.0253036	0.0391036	0.517573
CXCL10	PKOA	rs9787186	C	A	C	A	1	90638328	FALSE	FALSE	FALSE	TRUE	TRUE	TRUE	-0.054	0.012	8.2e-06	0.00677348	0.011282	0.548253
CRK	PKOA	rs79147791	C	T	C	T	3	147089776	FALSE	FALSE	FALSE	TRUE	TRUE	TRUE	0.18	0.04	4.7e-06	0.0348814	0.0181352	0.054429
ADAMTS5	PKOA	rs11241793	C	A	C	A	5	125157951	FALSE	FALSE	FALSE	TRUE	TRUE	TRUE	0.053	0.011	4.8e-06	0.0151282	0.0142729	0.289178
CNDP2	PKOA	rs140005267	C	T	C	T	1	27229221	FALSE	FALSE	FALSE	TRUE	TRUE	TRUE	0.095	0.019	1.4e-06	-0.00756357	0.0215103	0.72512
LGALS4	PKOA	rs2037533	G	A	G	A	3	71109133	FALSE	FALSE	FALSE	TRUE	TRUE	TRUE	0.033	0.0073	8.6e-06	-0.00912595	0.015638	0.559506
ACE2	PKOA	rs10270496	A	C	A	C	7	78004283	FALSE	FALSE	FALSE	TRUE	TRUE	TRUE	0.041	0.009	6.1e-06	-0.0176958	0.0138853	0.202513
IL23R	PKOA	rs146822400	T	C	T	C	6	170376735	FALSE	FALSE	FALSE	TRUE	TRUE	TRUE	0.17	0.036	2.4e-06	0.0773939	0.0640523	0.226935
CCL18	PKOA	rs10118161	T	C	T	C	9	77148422	FALSE	FALSE	FALSE	TRUE	TRUE	TRUE	0.082	0.017	2.5e-06	0.0240619	0.0157633	0.126897
FGF7	PKOA	rs144110685	A	G	A	G	8	98035156	FALSE	FALSE	FALSE	TRUE	TRUE	TRUE	-0.1	0.022	2.5e-06	-0.0051133	0.0545473	0.925315
GPC6	PKOA	rs72798015	A	G	A	G	10	47197583	FALSE	FALSE	FALSE	TRUE	TRUE	TRUE	0.084	0.019	6.6e-06	-0.0393226	0.0577558	0.495971
BIRC5	PKOA	rs117033289	A	C	A	C	8	54478732	FALSE	FALSE	FALSE	TRUE	TRUE	TRUE	0.055	0.012	9.8e-06	0.0246197	0.0364774	0.49972
GHRL	PKOA	rs15052	C	T	C	T	19	41307470	FALSE	FALSE	FALSE	TRUE	TRUE	TRUE	0.047	0.01	5.4e-06	0.015582	0.0124159	0.209478
PDGFA	PKOA	rs117632747	A	C	A	C	18	44358343	FALSE	FALSE	FALSE	TRUE	TRUE	TRUE	-0.29	0.06	1.7e-06	-0.072845	0.0459936	0.113237
CRELD1	PKOA	rs73193467	T	G	T	G	21	32013936	FALSE	FALSE	FALSE	TRUE	TRUE	TRUE	-0.042	0.0088	2.7e-06	0.00489214	0.0142747	0.731813
FYN	PKOA	rs57977850	A	G	A	G	20	40828547	FALSE	FALSE	FALSE	TRUE	TRUE	TRUE	0.14	0.03	6.5e-06	0.046945	0.0574168	0.413576
CCN3	PKOA	rs143352570	T	C	T	C	16	1214313	FALSE	FALSE	FALSE	TRUE	TRUE	TRUE	-0.08	0.017	3.8e-06	0.238194	0.117639	0.0428884
LMAN2	PKOA	rs79398438	T	C	T	C	6	165178513	FALSE	FALSE	FALSE	TRUE	TRUE	TRUE	0.084	0.018	6.7e-06	0.00560648	0.0316445	0.859375
IL27RA	PKOA	rs77018075	A	G	A	G	2	204254681	FALSE	FALSE	FALSE	TRUE	TRUE	TRUE	-0.041	0.0087	3.7e-06	0.0166843	0.0167081	0.318001
DPP7	PKOA	rs140091910	C	A	C	A	14	78786039	FALSE	FALSE	FALSE	TRUE	TRUE	TRUE	0.093	0.021	7.2e-06	0.014616	0.0326712	0.654609
TPSG1	PKOA	rs143332484	T	C	T	C	6	41161469	FALSE	FALSE	FALSE	TRUE	TRUE	TRUE	-0.087	0.019	3.6e-06	0.00386314	0.0592197	0.947988
[truncated: 13,104 more rows]

## Sheet: Supplementary Table. 3
Supplementary Table. 3 Genetic instruments of PKOA for MR.
Tissue	Protein	SNP	effect_allele	other_allele	chr.exposure	pos.exposure	beta	se	pval
Plasma	TXNDC12	rs112101327	C	T	3	49776393	0.097	0.011	3.7e-16
Plasma	TXNDC12	rs112970572	T	C	3	50574290	-0.1	0.016	1.7e-09
Plasma	TXNDC12	rs114182490	A	G	3	48828493	-0.16	0.017	5.3e-21
Plasma	TXNDC12	rs11549673	A	G	3	50324940	0.071	0.013	7.4e-08
Plasma	TXNDC12	rs117272184	C	T	11	70139101	0.09	0.019	3.3e-06
Plasma	TXNDC12	rs117884987	T	G	18	5258875	0.16	0.035	4.6e-06
Plasma	TXNDC12	rs12517706	T	C	5	32673451	0.064	0.012	2.5e-07
Plasma	TXNDC12	rs13176532	G	A	5	2010868	0.078	0.015	1.9e-07
Plasma	TXNDC12	rs138838615	A	G	3	48729234	-0.13	0.017	1.7e-13
Plasma	TXNDC12	rs144275493	A	C	3	46948345	-0.13	0.025	3.3e-07
Plasma	TXNDC12	rs145628067	C	T	3	47515041	-0.12	0.025	2.6e-06
Plasma	TXNDC12	rs146958887	A	G	3	49987725	-0.15	0.014	4.7e-24
Plasma	TXNDC12	rs1531270	C	T	3	50844563	0.065	0.013	2.1e-06
Plasma	TXNDC12	rs260977	A	G	1	39079835	-0.04	0.0085	2.5e-06
Plasma	TXNDC12	rs28727882	C	T	5	33803704	0.059	0.012	2.4e-06
Plasma	TXNDC12	rs34071734	A	G	3	49387571	-0.17	0.012	3e-36
Plasma	TXNDC12	rs4424991	C	T	18	50236301	-0.039	0.0082	3.5e-06
Plasma	TXNDC12	rs56735597	G	A	3	48727735	0.076	0.011	2.7e-12
Plasma	TXNDC12	rs6774721	A	G	3	49344465	0.082	0.0097	2.1e-16
Plasma	TXNDC12	rs73078357	C	T	3	48658401	0.07	0.011	1.2e-10
Plasma	TXNDC12	rs73079555	T	C	3	46654634	-0.16	0.032	1.5e-06
Plasma	TXNDC12	rs73084135	G	A	3	49234785	0.089	0.011	3.1e-14
Plasma	TXNDC12	rs73171573	A	G	7	158078083	0.039	0.0084	5.5e-06
Plasma	TXNDC12	rs76130291	T	C	3	50298716	-0.14	0.031	8.5e-06
Plasma	TXNDC12	rs78404454	G	A	4	31217766	-0.046	0.01	7e-06
Plasma	TXNDC12	rs9301273	G	A	13	108072686	-0.037	0.008	4.3e-06
Plasma	GDF2	rs10823879	A	G	10	71914934	0.098	0.021	3.4e-06
Plasma	GDF2	rs111850556	A	G	4	171982447	0.36	0.08	8.5e-06
Plasma	GDF2	rs113539283	T	C	8	25851201	0.33	0.067	8.1e-07
Plasma	GDF2	rs115004045	T	C	2	227833804	0.21	0.045	5.4e-06
Plasma	GDF2	rs115021975	C	T	5	129002381	0.33	0.072	6.9e-06
Plasma	GDF2	rs115795299	A	G	3	82614965	0.21	0.047	6.3e-06
Plasma	GDF2	rs117487828	T	C	14	94961502	0.25	0.053	4.4e-06
Plasma	GDF2	rs11765870	T	C	7	157793223	0.11	0.024	9.5e-06
Plasma	GDF2	rs1343970	A	G	1	242618659	0.21	0.044	2.1e-06
Plasma	GDF2	rs140764518	T	C	19	22694920	0.14	0.03	6.7e-06
Plasma	GDF2	rs142337365	G	A	3	84404913	0.31	0.06	3.4e-07
Plasma	GDF2	rs143650230	T	C	5	31573201	0.43	0.078	6.1e-08
Plasma	GDF2	rs144672871	A	G	3	152610080	0.33	0.065	4.2e-07
Plasma	GDF2	rs146192528	A	G	15	79309400	0.3	0.063	2.2e-06
Plasma	GDF2	rs17084352	G	T	5	94980274	-0.26	0.058	8e-06
Plasma	GDF2	rs17344633	G	A	12	85765909	0.093	0.021	9.6e-06
Plasma	GDF2	rs272706	C	T	7	24113298	0.083	0.018	5.7e-06
Plasma	GDF2	rs34944322	A	G	3	174721165	0.16	0.034	5e-06
Plasma	GDF2	rs41271619	T	C	6	85490431	0.35	0.075	3e-06
Plasma	GDF2	rs4279889	G	A	1	91656506	-0.1	0.022	6.1e-06
Plasma	GDF2	rs4756679	G	A	11	41876115	-0.091	0.019	3.7e-06
Plasma	GDF2	rs72720312	C	T	14	64089553	0.19	0.04	3.9e-06
Plasma	GDF2	rs76106712	G	T	3	31429502	0.38	0.08	2.7e-06
Plasma	GDF2	rs78631804	G	A	15	46089858	0.24	0.05	1.5e-06
Notes: MR: Mendelian randomization; PKOA: Primary knee osteoarthritis; SNP: single nucleotide polymorphism; chr: chromosome; pos: position; se: standard error.

## Sheet: Supplementary Table. 4
Supplementary Table. 4 MR results for plasma proteins significantly associated with PKOA.
Protein	SNP	Effect allele	Other allele	OR	OR_lci95	OR_uci95
TXNDC12	rs112101327	C	T	1.38316	1.2742	1.50145
TXNDC12	rs112970572	T	C	1.38316	1.2742	1.50145
TXNDC12	rs114182490	A	G	1.38316	1.2742	1.50145
TXNDC12	rs11549673	A	G	1.38316	1.2742	1.50145
TXNDC12	rs117272184	C	T	1.38316	1.2742	1.50145
TXNDC12	rs117884987	T	G	1.38316	1.2742	1.50145
TXNDC12	rs12517706	T	C	1.38316	1.2742	1.50145
TXNDC12	rs13176532	G	A	1.38316	1.2742	1.50145
TXNDC12	rs138838615	A	G	1.38316	1.2742	1.50145
TXNDC12	rs144275493	A	C	1.38316	1.2742	1.50145
TXNDC12	rs145628067	C	T	1.38316	1.2742	1.50145
TXNDC12	rs146958887	A	G	1.38316	1.2742	1.50145
TXNDC12	rs1531270	C	T	1.38316	1.2742	1.50145
TXNDC12	rs260977	A	G	1.38316	1.2742	1.50145
TXNDC12	rs28727882	C	T	1.38316	1.2742	1.50145
TXNDC12	rs34071734	A	G	1.38316	1.2742	1.50145
TXNDC12	rs4424991	C	T	1.38316	1.2742	1.50145
TXNDC12	rs56735597	G	A	1.38316	1.2742	1.50145
TXNDC12	rs6774721	A	G	1.38316	1.2742	1.50145
TXNDC12	rs73078357	C	T	1.38316	1.2742	1.50145
TXNDC12	rs73079555	T	C	1.38316	1.2742	1.50145
TXNDC12	rs73084135	G	A	1.38316	1.2742	1.50145
TXNDC12	rs73171573	A	G	1.38316	1.2742	1.50145
TXNDC12	rs76130291	T	C	1.38316	1.2742	1.50145
TXNDC12	rs78404454	G	A	1.38316	1.2742	1.50145
TXNDC12	rs9301273	G	A	1.38316	1.2742	1.50145
GDF2	rs10823879	A	G	0.932656	0.889734	0.97765
GDF2	rs111850556	A	G	0.932656	0.889734	0.97765
GDF2	rs113539283	T	C	0.932656	0.889734	0.97765
GDF2	rs115004045	T	C	0.932656	0.889734	0.97765
GDF2	rs115021975	C	T	0.932656	0.889734	0.97765
GDF2	rs115795299	A	G	0.932656	0.889734	0.97765
GDF2	rs117487828	T	C	0.932656	0.889734	0.97765
GDF2	rs11765870	T	C	0.932656	0.889734	0.97765
GDF2	rs1343970	A	G	0.932656	0.889734	0.97765
GDF2	rs140764518	T	C	0.932656	0.889734	0.97765
GDF2	rs142337365	G	A	0.932656	0.889734	0.97765
GDF2	rs143650230	T	C	0.932656	0.889734	0.97765
GDF2	rs144672871	A	G	0.932656	0.889734	0.97765
GDF2	rs146192528	A	G	0.932656	0.889734	0.97765
GDF2	rs17084352	G	T	0.932656	0.889734	0.97765
GDF2	rs17344633	G	A	0.932656	0.889734	0.97765
GDF2	rs272706	C	T	0.932656	0.889734	0.97765
GDF2	rs34944322	A	G	0.932656	0.889734	0.97765
GDF2	rs41271619	T	C	0.932656	0.889734	0.97765
GDF2	rs4279889	G	A	0.932656	0.889734	0.97765
GDF2	rs4756679	G	A	0.932656	0.889734	0.97765
GDF2	rs72720312	C	T	0.932656	0.889734	0.97765
GDF2	rs76106712	G	T	0.932656	0.889734	0.97765
GDF2	rs78631804	G	A	0.932656	0.889734	0.97765
Notes: MR: Mendelian randomization; PKOA: Primary knee osteoarthritis; SNP: single nucleotide polymorphism; OR: odds ratio; CI: confidence interval.

## Sheet: Supplementary Table. 5
Supplementary Table. 5 Results of Mendelian Randomization and Sensitivity Analysis for PKOA Pathogenic Proteins.
Exposure	Outcome	nSNPs	MR-IVW				MR-Egger				Weighted median				Weighted mode				Simple mode				Q_statistics(IVW)			Pleiotropy test			Global_Test
			beta	se	Pval	OR[95% CI]	beta	se	Pval	OR[95% CI]	beta	se	Pval	OR[95% CI]	beta	se	Pval	OR[95% CI]	beta	se	Pval	OR[95% CI]	Q	Df	P value	Intercept	SE	P value	P value
TXNDC12	PKOA	26	0.324372	0.0418652	9.33457e-15	1.38 (1.27-1.50)	0.456819	0.105241	0.000222093	1.58 (1.28-1.94)	0.355967	0.0685482	2.06993e-07	1.43 (1.25-1.63)	0.356112	0.0815053	0.000191123	1.43 (1.22-1.68)	0.242179	0.117347	0.0495637	1.27 (1.01-1.60)	33.1827	25	0.126564	-0.0122073	0.00866446	0.171691	0.206
GDF2	PKOA	24	-0.0697183	0.0240382	0.00372787	0.93 (0.89-0.98)	-0.124398	0.0575326	0.0417445	0.88 (0.79-0.99)	-0.0990662	0.0353251	0.00504077	0.91 (0.85-0.97)	-0.112095	0.0468347	0.0252428	0.89 (0.82-0.98)	-0.13288	0.0542323	0.0223063	0.88 (0.79-0.97)	34.129	23	0.0633161	0.0105926	0.00960922	0.282229	0.08
Notes: PKOA: Primary knee osteoarthritis; MR: Mendelian randomization; IVW: Inverse variance weighted; SNP: single nucleotide polymorphism; nSNPs: number of SNPs; se: standard error; OR: odds ratio; CI: confidence interval

## Sheet: Supplementary Table. 6
Supplementary Table. 6 Results of Drug-Gene Interaction Analysis.
Gene	Drug	Regulatory approval	Indication	Interaction score	Type and Directionality
GSTA3	SABATOLIMAB	Not Approved		52.2038	antibody (INHIBITORY)
GSTM4	POM2-C-HMBP	Not Approved		26.1019	NA
GSTM4	CISPLATIN	Approved		0.355128	NA
GGT7	DAMINOZIDE	Not Approved		17.4013	inhibitor (INHIBITORY)
GSS	PFKFB3 KINASE INHIBITOR 69	Not Approved		26.1019	inhibitor (INHIBITORY)
GSS	PFK15	Not Approved		26.1019	inhibitor (INHIBITORY)
GSTA2	DAUNORUBICIN LIPOSOMAL	Approved	antineoplastic agent	0.382445	NA
GSTA2	FELADILIMAB	Not Approved		17.4013	antibody (INHIBITORY)
GSTA2	DOXORUBICIN HYDROCHLORIDE	Approved	antineoplastic agent	0.235152	NA
GSTA1	VINCRISTINE	Approved	antineoplastic agent	0.193347	NA
GSTA1	PHYTOCHEMICAL	Not Approved		3.48025	NA
GSTA1	BUSULFAN	Approved		0.824271	NA
GSTA1	ENOBLITUZUMAB	Not Approved		5.22038	antibody (INHIBITORY)
GSTA1	ETHACRYNIC ACID	Approved	Antihypertensive Agents; Diuretics	0.652547	NA
GSTA1	PHENOBARBITAL	Approved	Anticonvulsants; Hypnotics and Sedatives	0.274757	NA
GSTA1	RITUXIMAB	Approved	antineoplastic agent	0.870063	NA
GSTA1	[3H]BSP	Not Approved		2.08815	NA
GSTA1	OBRINDATAMAB	Not Approved		5.22038	antibody (INHIBITORY)
GSTA1	PREDNISONE	Approved	corticosteroid,antiinflammatory agent	0.348025	NA
GSTO1	ARSENIC TRIOXIDE	Approved	antineoplastic agent	4.01568	NA
HPGDS	PRAZIQUANTEL	Approved		13.0509	NA
HPGDS	4-(BENZHYDRYLOXY)-1-[3-(1H-TETRAAZOL-5-YL)PROPYL]PIPERIDINE	Not Approved		26.1019	NA
GGT1	DRUGSATFDA.NDA:008378	Not Approved		0.429661	NA
GGT1	IPOMEANOL	Not Approved		3.86695	NA
GGT1	AMINOGLUTETHIMIDE	Approved	Antineoplastic agents	0.483369	NA
GGT1	METHYLNITROSOUREA	Not Approved		0.429661	NA
GGT1	AZACITIDINE	Approved	antineoplastic agent	0.0966737	NA
GGT1	ETHINYL ESTRADIOL	Approved	contraceptive	0.193347	NA
GGT1	CANNABINOL	Not Approved		1.28898	NA
GGT1	TAMOXIFEN	Approved	Hormonal,Antineoplastic Agents	0.0594915	NA
GGT1	MESTRANOL	Approved	Oral,Contraceptives	0.429661	NA
GGT1	CARBAMAZEPINE	Approved	for treatment of bipolar disorder	0.0789173	NA
GGT1	ANABOLIC STEROID	Not Approved		1.28898	NA
GGT1	NONSTEROIDAL ANTIINFLAMMATORY DRUG	Not Approved		0.227468	NA
GGT1	DICLOFENAC SODIUM	Approved	for treatment of glaucoma,analgesic,NSAID	0.113734	NA
GGT1	INDOMETHACIN	Approved	NSAID	0.0966737	NA
GGT1	VALPROIC ACID	Approved	Anticonvulsants,for treatment of basal cell carcinoma,anticonvulsant	0.0678412	NA
GGT1	MANNITOL	Approved		0.644491	NA
GGT1	PIROXICAM-BETA-CYCLODEXTRIN	Approved	NSAID,antiinflammatory agent	0.297458	NA
GGT1	URSODIOL	Approved	for prevention of recurrence of colorectal polyps	0.241684	NA
GGT1	DISULFIRAM	Approved	Alcohol Deterrents	0.089929	NA
GGT1	LIOTHYRONINE	Approved	Hormone Replacement Agents	0.11718	NA
GGT1	GENTAMICIN	Approved		0.168128	NA
GGT1	ANTIBIOTIC	Not Approved		0.227468	NA
GGT1	DIETHYLDITHIOCARBAMATE	Not Approved		0.552421	NA
GGT1	PHENYTOIN SODIUM	Approved	Anticonvulsants	0.138105	NA
GGT1	ADRIAMYCIN	Not Approved		0.203524	NA
GGT1	CHEMOPREVENTIVE AGENT	Not Approved		0.644491	NA
GGT1	DEXAMETHASONE	Approved	for treatment of Meniere's disease,glucocorticoid,antiinflammatory agent	0.0454935	NA
GSTM3	DAUNORUBICIN LIPOSOMAL	Approved	antineoplastic agent	0.382445	NA
GSTM3	DOXORUBICIN HYDROCHLORIDE	Approved	antineoplastic agent	0.235152	NA
GSTM3	OLANZAPINE	Approved	for treatment of bipolar disorder,antidepressant,antipsychotic agent	0.457928	NA
GSTM1	CURCUMIN	Approved		0.0687797	NA
GSTM1	PREDNISONE	Approved	corticosteroid,antiinflammatory agent	0.100877	NA
GSTM1	ETOPOSIDE	Approved	Antineoplastic Agents	0.0782666	NA
GSTM1	TROGLITAZONE	Approved		0.174595	NA
GSTM1	PACLITAXEL	Approved	for treatment of peripheral arterial disease (PAD),DMARD,antiinflammatory agent,antineoplastic agent	0.0412678	NA
GSTM1	SULFAMETHOXAZOLE / TRIMETHOPRIM	Not Approved		1.51315	NA
GSTM1	DOXORUBICIN HYDROCHLORIDE	Approved	antineoplastic agent	0.030672	NA
GSTM1	ANTICONVULSANT AGENT	Not Approved		0.302631	NA
GSTM1	VINBLASTINE	Approved	Antineoplastic Agents	0.133514	NA
GSTM1	SULFORAPHANE	Not Approved		0.648494	NA
GSTM1	CHLORAMBUCIL	Approved		0.453946	NA
GSTM1	DOCETAXEL ANHYDROUS	Approved	antineoplastic agent	0.0546923	NA
GSTM1	DICUMAROL	Approved	Anticoagulants	0.567433	NA
GSTM1	AZATHIOPRINE	Approved		0.238919	NA
GSTM1	CLOZAPINE	Approved	Antipsychotic Agents	0.0467986	NA
GSTM1	ANTITUBERCULAR AGENT	Not Approved		2.26973	NA
GSTM1	BLEOMYCIN	Approved	antineoplastic agent	0.283716	NA
GSTM1	DACARBAZINE	Approved	Antineoplastic Agents	0.302631	NA
GSTM1	CYCLOPHOSPHAMIDE ANHYDROUS	Approved		0.0840641	NA
GSTM1	NITROGLYCERIN	Approved	for treatment of Raynaud's disease	0.349189	NA
GSTM1	BUSULFAN	Approved		0.238919	NA
GSTM1	IRINOTECAN HYDROCHLORIDE	Approved	antineoplastic agent	0.0720549	NA
GSTM1	METHOTREXATE	Approved	DMARD	0.0412678	NA
ACVRL1	DALANTERCEPT	Not Approved	antiangiogenic agent,antineoplastic agent	2.90021	inhibitor (INHIBITORY)
ACVRL1	ASCRINVACUMAB	Not Approved		17.4013	inhibitor (INHIBITORY)
ACVRL1	AM966	Not Approved		1.45011	inhibitor (INHIBITORY)
ACVRL1	FARNESYL MONOPHOSPHATE	Not Approved		1.93347	inhibitor (INHIBITORY)
ACVRL1	[1-BROMO-(3S)-HYDROX-4-(PALMITOYLOXY)BUTYL]PHOSPHATE	Not Approved		5.80042	inhibitor (INHIBITORY)
ACVRL1	PANULISIB	Not Approved		0.362526	inhibitor (INHIBITORY)
ACVRL1	HESPERADIN	Not Approved		0.145011	inhibitor (INHIBITORY)
ACVRL1	FARNESYL DIPHOSPHATE	Not Approved		1.16008	inhibitor (INHIBITORY)
ACVRL1	LPA	Not Approved		0.828632	agonist (ACTIVATING)
BMPR2	L-TRP-TRP-TRP	Not Approved		1.74013	agonist (ACTIVATING)
BMPR2	L-PHE-PHE-PHE	Not Approved		8.70063	agonist (ACTIVATING)
BMPR2	EPTOTERMIN ALFA	Approved		2.17516	agonist (ACTIVATING)
BMPR2	DEXTROMETHORPHAN POLISTIREX	Approved	Antitussive Agents,analgesic,antitussive agent	0.54379	agonist (ACTIVATING)
BMPR2	COHUMULONE	Not Approved		4.35032	agonist (ACTIVATING)
BMPR2	DIBOTERMIN ALFA	Approved		1.45011	agonist (ACTIVATING)
ACVR2A	SOTATERCEPT	Approved	antiosteoporotic agent,erythropoietic agent	11.6008	NA
ACVR2A	BIMAGRUMAB	Not Approved		8.70063	NA
ACVR2A	DIBOTERMIN ALFA	Approved		2.90021	agonist (ACTIVATING)
ACVR2B	BIMAGRUMAB	Not Approved		6.52547	inhibitor (INHIBITORY)
ACVR2B	RAMATERCEPT	Not Approved	muscle mass and strength stimulating agent	13.0509	NA
ACVR2B	BIMAGRUMAB	Not Approved		6.52547	antibody (INHIBITORY)
ACVR2B	DIBOTERMIN ALFA	Approved		2.17516	agonist (ACTIVATING)
ACVR1	RG-1530	Not Approved		0.0241461	NA
ACVR1	JNJ-7706621	Not Approved		0.0412678	NA
ACVR1	TANDUTINIB	Not Approved	antineoplastic agent	0.162124	NA
ACVR1	CHEMBL:CHEMBL1997335	Not Approved		0.0540412	NA
ACVR1	NVP-TAE684	Not Approved		0.0220362	NA
ACVR1	VANDETANIB	Approved	antineoplastic agent	0.0391333	NA
ACVR1	CEDIRANIB	Not Approved	antineoplastic agent	0.0405309	NA
ACVR1	PD-0166285	Not Approved		0.0436487	NA
ACVR1	ADROPIN	Not Approved		2.26973	agonist (ACTIVATING)
ACVR1	DOVITINIB	Not Approved	antineoplastic agent	0.0224726	NA
ACVR1	PP2	Not Approved		0.0756577	NA
ACVR1	ILORASERTIB	Not Approved		0.0195666	NA
ACVR1	CHEMBL:CHEMBL379975	Not Approved		0.0515848	NA
ACVR1	PHA-767491	Not Approved		0.0343899	NA
ACVR1	DACTOLISIB	Not Approved		0.047286	NA
ACVR1	MEK-1/MEKK-1 INHIBITOR E6201	Not Approved		2.26973	NA
ACVR1	TOZASERTIB	Not Approved	antineoplastic agent	0.0310922	NA
ACVR1	CP-547632	Not Approved		0.0515848	NA
ACVR1	EPTOTERMIN ALFA	Approved		0.567433	agonist (ACTIVATING)
ACVR1	DASATINIB ANHYDROUS	Approved	antineoplastic agent	0.0298649	NA
ACVR1	ALSTERPAULLONE	Not Approved		0.0436487	NA
ACVR1	DIBOTERMIN ALFA	Approved		0.378288	agonist (ACTIVATING)
ACVR1	CENISERTIB	Not Approved	antineoplastic agent	0.019235	NA
BMP10	DALANTERCEPT	Not Approved	antiangiogenic agent,antineoplastic agent	26.1019	inhibitor (INHIBITORY)
BMPR1B	DIBOTERMIN ALFA	Approved		4.35032	agonist (ACTIVATING)
BMPR1B	EPTOTERMIN ALFA	Approved		6.52547	agonist (ACTIVATING)
PAEP	DOCOSANOL	Approved		2.17516	inhibitor (INHIBITORY)
PAEP	CYPROTERONE ACETATE	Approved		4.97179	NA
PAEP	GENISTEIN	Approved		0.600044	NA
ACVR1C	SB-431542	Not Approved		5.80042	inhibitor (INHIBITORY)
KCNK3	DESFLURANE	Approved	inhalation anesthetics	0.24859	NA
KCNK3	SEVOFLURANE	Approved	Inhalation,Anesthetics	0.604677	NA
KCNK3	HALOTHANE	Approved	Inhalation,Anesthetics	0.207158	NA
KCNK3	ENFLURANE	Approved	Inhalation,Anesthetics	0.240571	NA
KCNK3	ISOFLURANE	Approved	Inhalation,Anesthetics	0.240571	NA
KCNK3	DOXAPRAM HYDROCHLORIDE	Approved		3.72884	NA
KCNK3	CANDESARTAN CILEXETIL	Approved	antihypertensive agent	0.994358	NA

## Sheet: Supplementary Table. 7
PlateID	Analyte	Well	Type	Group	SampleID	Content	ConcentrationUnit	KnownConcentration	SimulatedConcentration	OD450	OD570
PLATE_GDF2_001	GDF2	A1	Standard			Std1	(simulated units)	2000	2000	2.1431	0.0166
PLATE_GDF2_001	GDF2	A10	Spare			Spare	(simulated units)
PLATE_GDF2_001	GDF2	A11	Spare			Spare	(simulated units)
PLATE_GDF2_001	GDF2	A12	Spare			Spare	(simulated units)
PLATE_GDF2_001	GDF2	A2	Standard			Std1	(simulated units)	2000	2000	2.1544	0.0265
PLATE_GDF2_001	GDF2	A3	Blank			Blank	(simulated units)		0	0.02	0.0281
PLATE_GDF2_001	GDF2	A4	Sample	Sham	Sham-1	Sham-1	(simulated units)		292.81763262064896	1.5408	0.0396
PLATE_GDF2_001	GDF2	A5	Sample	Sham	Sham-1	Sham-1	(simulated units)		353.3676433525613	1.6521	0.0295
PLATE_GDF2_001	GDF2	A6	Sample	Sham	Sham-1	Sham-1	(simulated units)		338.63128423764914	1.649	0.0235
PLATE_GDF2_001	GDF2	A7	Sample	Model	Model-1	Model-1	(simulated units)		135.60664651055387	0.9884	0.0444
PLATE_GDF2_001	GDF2	A8	Sample	Model	Model-1	Model-1	(simulated units)		120.78096476015665	0.9035	0.0336
PLATE_GDF2_001	GDF2	A9	Sample	Model	Model-1	Model-1	(simulated units)		131.83868864726972	0.9215	0.0336
PLATE_GDF2_001	GDF2	B1	Standard			Std2	(simulated units)	1000	1000	2.0624	0.0276
PLATE_GDF2_001	GDF2	B10	Spare			Spare	(simulated units)
PLATE_GDF2_001	GDF2	B11	Spare			Spare	(simulated units)
PLATE_GDF2_001	GDF2	B12	Spare			Spare	(simulated units)
PLATE_GDF2_001	GDF2	B2	Standard			Std2	(simulated units)	1000	1000	2.0613	0.0322
PLATE_GDF2_001	GDF2	B3	Blank			Blank	(simulated units)		0	0.02	0.0455
PLATE_GDF2_001	GDF2	B4	Sample	Sham	Sham-2	Sham-2	(simulated units)		288.4828582325328	1.4373	0.0292
PLATE_GDF2_001	GDF2	B5	Sample	Sham	Sham-2	Sham-2	(simulated units)		347.2862731784448	1.6033	0.0455
PLATE_GDF2_001	GDF2	B6	Sample	Sham	Sham-2	Sham-2	(simulated units)		350.0606276210179	1.5977	0.0053
PLATE_GDF2_001	GDF2	B7	Sample	Model	Model-2	Model-2	(simulated units)		89.84022560953188	0.7647	0.0218
PLATE_GDF2_001	GDF2	B8	Sample	Model	Model-2	Model-2	(simulated units)		87.88184510146692	0.6762	0.03
PLATE_GDF2_001	GDF2	B9	Sample	Model	Model-2	Model-2	(simulated units)		98.96425887740668	0.8127	0.0399
PLATE_GDF2_001	GDF2	C1	Standard			Std3	(simulated units)	500	500	1.7858	0.0284
PLATE_GDF2_001	GDF2	C10	Spare			Spare	(simulated units)
PLATE_GDF2_001	GDF2	C11	Spare			Spare	(simulated units)
PLATE_GDF2_001	GDF2	C12	Spare			Spare	(simulated units)
PLATE_GDF2_001	GDF2	C2	Standard			Std3	(simulated units)	500	500	1.7797	0.0307
PLATE_GDF2_001	GDF2	C3	QC			QC	(simulated units)	250	238.7546856632997	1.3438	0.0512
PLATE_GDF2_001	GDF2	C4	Sample	Sham	Sham-3	Sham-3	(simulated units)		296.7723657006706	1.5418	0.0554
PLATE_GDF2_001	GDF2	C5	Sample	Sham	Sham-3	Sham-3	(simulated units)		315.2107284301398	1.5568	0.0305
PLATE_GDF2_001	GDF2	C6	Sample	Sham	Sham-3	Sham-3	(simulated units)		278.88930059804494	1.5156	0.0267
PLATE_GDF2_001	GDF2	C7	Sample	Model	Model-3	Model-3	(simulated units)		148.29080121493953	1.0403	0.0265
PLATE_GDF2_001	GDF2	C8	Sample	Model	Model-3	Model-3	(simulated units)		124.53731438459883	0.9515	0.0319
PLATE_GDF2_001	GDF2	C9	Sample	Model	Model-3	Model-3	(simulated units)		143.72046095343168	1.0126	0.0329
PLATE_GDF2_001	GDF2	D1	Standard			Std4	(simulated units)	250	250	1.4689	0.0276
PLATE_GDF2_001	GDF2	D10	Spare			Spare	(simulated units)
PLATE_GDF2_001	GDF2	D11	Spare			Spare	(simulated units)
PLATE_GDF2_001	GDF2	D12	Spare			Spare	(simulated units)
PLATE_GDF2_001	GDF2	D2	Standard			Std4	(simulated units)	250	250	1.4267	0.0457
PLATE_GDF2_001	GDF2	D3	QC			QC	(simulated units)	250	255.5961728161826	1.4065	0.0094
PLATE_GDF2_001	GDF2	D4	Spare			Spare	(simulated units)
PLATE_GDF2_001	GDF2	D5	Spare			Spare	(simulated units)
PLATE_GDF2_001	GDF2	D6	Spare			Spare	(simulated units)
PLATE_GDF2_001	GDF2	D7	Spare			Spare	(simulated units)
PLATE_GDF2_001	GDF2	D8	Spare			Spare	(simulated units)
PLATE_GDF2_001	GDF2	D9	Spare			Spare	(simulated units)
PLATE_GDF2_001	GDF2	E1	Standard			Std5	(simulated units)	125	125	1.007	0.0343
PLATE_GDF2_001	GDF2	E10	Spare			Spare	(simulated units)
PLATE_GDF2_001	GDF2	E11	Spare			Spare	(simulated units)
PLATE_GDF2_001	GDF2	E12	Spare			Spare	(simulated units)
PLATE_GDF2_001	GDF2	E2	Standard			Std5	(simulated units)	125	125	0.973	0.0252
PLATE_GDF2_001	GDF2	E3	Spare			Spare	(simulated units)
PLATE_GDF2_001	GDF2	E4	Spare			Spare	(simulated units)
PLATE_GDF2_001	GDF2	E5	Spare			Spare	(simulated units)
PLATE_GDF2_001	GDF2	E6	Spare			Spare	(simulated units)
PLATE_GDF2_001	GDF2	E7	Spare			Spare	(simulated units)
PLATE_GDF2_001	GDF2	E8	Spare			Spare	(simulated units)
PLATE_GDF2_001	GDF2	E9	Spare			Spare	(simulated units)
PLATE_GDF2_001	GDF2	F1	Standard			Std6	(simulated units)	62.5	62.5	0.5938	0.0352
PLATE_GDF2_001	GDF2	F10	Spare			Spare	(simulated units)
PLATE_GDF2_001	GDF2	F11	Spare			Spare	(simulated units)
PLATE_GDF2_001	GDF2	F12	Spare			Spare	(simulated units)
PLATE_GDF2_001	GDF2	F2	Standard			Std6	(simulated units)	62.5	62.5	0.5408	0.021
PLATE_GDF2_001	GDF2	F3	Spare			Spare	(simulated units)
PLATE_GDF2_001	GDF2	F4	Spare			Spare	(simulated units)
PLATE_GDF2_001	GDF2	F5	Spare			Spare	(simulated units)
PLATE_GDF2_001	GDF2	F6	Spare			Spare	(simulated units)
PLATE_GDF2_001	GDF2	F7	Spare			Spare	(simulated units)
PLATE_GDF2_001	GDF2	F8	Spare			Spare	(simulated units)
PLATE_GDF2_001	GDF2	F9	Spare			Spare	(simulated units)
PLATE_GDF2_001	GDF2	G1	Standard			Std7	(simulated units)	31.25	31.25	0.3058	0.0251
PLATE_GDF2_001	GDF2	G10	Spare			Spare	(simulated units)
PLATE_GDF2_001	GDF2	G11	Spare			Spare	(simulated units)
PLATE_GDF2_001	GDF2	G12	Spare			Spare	(simulated units)
PLATE_GDF2_001	GDF2	G2	Standard			Std7	(simulated units)	31.25	31.25	0.288	0.0138
PLATE_GDF2_001	GDF2	G3	Spare			Spare	(simulated units)
PLATE_GDF2_001	GDF2	G4	Spare			Spare	(simulated units)
PLATE_GDF2_001	GDF2	G5	Spare			Spare	(simulated units)
PLATE_GDF2_001	GDF2	G6	Spare			Spare	(simulated units)
PLATE_GDF2_001	GDF2	G7	Spare			Spare	(simulated units)
PLATE_GDF2_001	GDF2	G8	Spare			Spare	(simulated units)
PLATE_GDF2_001	GDF2	G9	Spare			Spare	(simulated units)
PLATE_GDF2_001	GDF2	H1	Standard			Std8	(simulated units)	15.625	15.625	0.1556	0.0316
PLATE_GDF2_001	GDF2	H10	Spare			Spare	(simulated units)
PLATE_GDF2_001	GDF2	H11	Spare			Spare	(simulated units)
PLATE_GDF2_001	GDF2	H12	Spare			Spare	(simulated units)
PLATE_GDF2_001	GDF2	H2	Standard			Std8	(simulated units)	15.625	15.625	0.1328	0.0307
PLATE_GDF2_001	GDF2	H3	Spare			Spare	(simulated units)
PLATE_GDF2_001	GDF2	H4	Spare			Spare	(simulated units)
PLATE_GDF2_001	GDF2	H5	Spare			Spare	(simulated units)
PLATE_GDF2_001	GDF2	H6	Spare			Spare	(simulated units)
PLATE_GDF2_001	GDF2	H7	Spare			Spare	(simulated units)
PLATE_GDF2_001	GDF2	H8	Spare			Spare	(simulated units)
PLATE_GDF2_001	GDF2	H9	Spare			Spare	(simulated units)
PlateID	Analyte	Well	Type	Group	SampleID	Content	ConcentrationUnit	KnownConcentration	SimulatedConcentration	OD450	OD570
PLATE_TXNDC12_001	TXNDC12	A1	Standard			Std1	(simulated units)	2000	2000	2.0979	0.033
PLATE_TXNDC12_001	TXNDC12	A10	Spare			Spare	(simulated units)
PLATE_TXNDC12_001	TXNDC12	A11	Spare			Spare	(simulated units)
PLATE_TXNDC12_001	TXNDC12	A12	Spare			Spare	(simulated units)
PLATE_TXNDC12_001	TXNDC12	A2	Standard			Std1	(simulated units)	2000	2000	2.0896	0.0211
PLATE_TXNDC12_001	TXNDC12	A3	Blank			Blank	(simulated units)		0	0.0464	0.0201
PLATE_TXNDC12_001	TXNDC12	A4	Sample	Sham	Sham-1	Sham-1	(simulated units)		158.8233608893297	1.0111	0.0251
PLATE_TXNDC12_001	TXNDC12	A5	Sample	Sham	Sham-1	Sham-1	(simulated units)		150.40673132659268	0.9487	0.0336
PLATE_TXNDC12_001	TXNDC12	A6	Sample	Sham	Sham-1	Sham-1	(simulated units)		159.3996066370516	0.9454	0.0297
PLATE_TXNDC12_001	TXNDC12	A7	Sample	Model	Model-1	Model-1	(simulated units)		409.59417090209894	1.555	0.0254
PLATE_TXNDC12_001	TXNDC12	A8	Sample	Model	Model-1	Model-1	(simulated units)		332.76773951245065	1.433	0.0116
PLATE_TXNDC12_001	TXNDC12	A9	Sample	Model	Model-1	Model-1	(simulated units)		380.2143970516338	1.5145	0.0327
PLATE_TXNDC12_001	TXNDC12	B1	Standard			Std2	(simulated units)	1000	1000	1.9696	0.0281
PLATE_TXNDC12_001	TXNDC12	B10	Spare			Spare	(simulated units)
PLATE_TXNDC12_001	TXNDC12	B11	Spare			Spare	(simulated units)
PLATE_TXNDC12_001	TXNDC12	B12	Spare			Spare	(simulated units)
PLATE_TXNDC12_001	TXNDC12	B2	Standard			Std2	(simulated units)	1000	1000	1.8894	0.0246
PLATE_TXNDC12_001	TXNDC12	B3	Blank			Blank	(simulated units)		0	0.0585	0.0311
PLATE_TXNDC12_001	TXNDC12	B4	Sample	Sham	Sham-2	Sham-2	(simulated units)		136.72791912920883	0.8564	0.0202
PLATE_TXNDC12_001	TXNDC12	B5	Sample	Sham	Sham-2	Sham-2	(simulated units)		144.84972728319468	0.9407	0.0219
PLATE_TXNDC12_001	TXNDC12	B6	Sample	Sham	Sham-2	Sham-2	(simulated units)		154.13087577841677	0.9771	0.0242
PLATE_TXNDC12_001	TXNDC12	B7	Sample	Model	Model-2	Model-2	(simulated units)		294.8667545793838	1.3977	0.0306
PLATE_TXNDC12_001	TXNDC12	B8	Sample	Model	Model-2	Model-2	(simulated units)		269.739118673098	1.3378	0.0436
PLATE_TXNDC12_001	TXNDC12	B9	Sample	Model	Model-2	Model-2	(simulated units)		262.8775032663474	1.3439	0.0312
PLATE_TXNDC12_001	TXNDC12	C1	Standard			Std3	(simulated units)	500	500	1.682	0.05
PLATE_TXNDC12_001	TXNDC12	C10	Spare			Spare	(simulated units)
PLATE_TXNDC12_001	TXNDC12	C11	Spare			Spare	(simulated units)
PLATE_TXNDC12_001	TXNDC12	C12	Spare			Spare	(simulated units)
PLATE_TXNDC12_001	TXNDC12	C2	Standard			Std3	(simulated units)	500	500	1.7241	0.018
PLATE_TXNDC12_001	TXNDC12	C3	QC			QC	(simulated units)	250	250.7462739255778	1.3034	0.0281
PLATE_TXNDC12_001	TXNDC12	C4	Sample	Sham	Sham-3	Sham-3	(simulated units)		156.3129252619778	0.958	0.0367
PLATE_TXNDC12_001	TXNDC12	C5	Sample	Sham	Sham-3	Sham-3	(simulated units)		166.05331561267857	0.981	0.032
PLATE_TXNDC12_001	TXNDC12	C6	Sample	Sham	Sham-3	Sham-3	(simulated units)		142.61696951746114	0.9023	0.0181
PLATE_TXNDC12_001	TXNDC12	C7	Sample	Model	Model-3	Model-3	(simulated units)		368.8624232872519	1.5287	0.039
PLATE_TXNDC12_001	TXNDC12	C8	Sample	Model	Model-3	Model-3	(simulated units)		423.4289054527202	1.5742	0.0221
PLATE_TXNDC12_001	TXNDC12	C9	Sample	Model	Model-3	Model-3	(simulated units)		406.88074774523653	1.5318	0.0254
PLATE_TXNDC12_001	TXNDC12	D1	Standard			Std4	(simulated units)	250	250	1.2812	0.0426
PLATE_TXNDC12_001	TXNDC12	D10	Spare			Spare	(simulated units)
PLATE_TXNDC12_001	TXNDC12	D11	Spare			Spare	(simulated units)
PLATE_TXNDC12_001	TXNDC12	D12	Spare			Spare	(simulated units)
PLATE_TXNDC12_001	TXNDC12	D2	Standard			Std4	(simulated units)	250	250	1.3048	0.0267
PLATE_TXNDC12_001	TXNDC12	D3	QC			QC	(simulated units)	250	246.34127766664005	1.2666	0.0452
PLATE_TXNDC12_001	TXNDC12	D4	Spare			Spare	(simulated units)
PLATE_TXNDC12_001	TXNDC12	D5	Spare			Spare	(simulated units)
PLATE_TXNDC12_001	TXNDC12	D6	Spare			Spare	(simulated units)
PLATE_TXNDC12_001	TXNDC12	D7	Spare			Spare	(simulated units)
PLATE_TXNDC12_001	TXNDC12	D8	Spare			Spare	(simulated units)
PLATE_TXNDC12_001	TXNDC12	D9	Spare			Spare	(simulated units)
PLATE_TXNDC12_001	TXNDC12	E1	Standard			Std5	(simulated units)	125	125	0.8001	0.027
PLATE_TXNDC12_001	TXNDC12	E10	Spare			Spare	(simulated units)
PLATE_TXNDC12_001	TXNDC12	E11	Spare			Spare	(simulated units)
PLATE_TXNDC12_001	TXNDC12	E12	Spare			Spare	(simulated units)
PLATE_TXNDC12_001	TXNDC12	E2	Standard			Std5	(simulated units)	125	125	0.8235	0.0288
PLATE_TXNDC12_001	TXNDC12	E3	Spare			Spare	(simulated units)
PLATE_TXNDC12_001	TXNDC12	E4	Spare			Spare	(simulated units)
PLATE_TXNDC12_001	TXNDC12	E5	Spare			Spare	(simulated units)
PLATE_TXNDC12_001	TXNDC12	E6	Spare			Spare	(simulated units)
PLATE_TXNDC12_001	TXNDC12	E7	Spare			Spare	(simulated units)
PLATE_TXNDC12_001	TXNDC12	E8	Spare			Spare	(simulated units)
PLATE_TXNDC12_001	TXNDC12	E9	Spare			Spare	(simulated units)
PLATE_TXNDC12_001	TXNDC12	F1	Standard			Std6	(simulated units)	62.5	62.5	0.4406	0.0189
PLATE_TXNDC12_001	TXNDC12	F10	Spare			Spare	(simulated units)
PLATE_TXNDC12_001	TXNDC12	F11	Spare			Spare	(simulated units)
PLATE_TXNDC12_001	TXNDC12	F12	Spare			Spare	(simulated units)
PLATE_TXNDC12_001	TXNDC12	F2	Standard			Std6	(simulated units)	62.5	62.5	0.4462	0.0256
PLATE_TXNDC12_001	TXNDC12	F3	Spare			Spare	(simulated units)
PLATE_TXNDC12_001	TXNDC12	F4	Spare			Spare	(simulated units)
PLATE_TXNDC12_001	TXNDC12	F5	Spare			Spare	(simulated units)
PLATE_TXNDC12_001	TXNDC12	F6	Spare			Spare	(simulated units)
PLATE_TXNDC12_001	TXNDC12	F7	Spare			Spare	(simulated units)
PLATE_TXNDC12_001	TXNDC12	F8	Spare			Spare	(simulated units)
PLATE_TXNDC12_001	TXNDC12	F9	Spare			Spare	(simulated units)
PLATE_TXNDC12_001	TXNDC12	G1	Standard			Std7	(simulated units)	31.25	31.25	0.2708	0.0365
PLATE_TXNDC12_001	TXNDC12	G10	Spare			Spare	(simulated units)
PLATE_TXNDC12_001	TXNDC12	G11	Spare			Spare	(simulated units)
PLATE_TXNDC12_001	TXNDC12	G12	Spare			Spare	(simulated units)
PLATE_TXNDC12_001	TXNDC12	G2	Standard			Std7	(simulated units)	31.25	31.25	0.2351	0.0367
PLATE_TXNDC12_001	TXNDC12	G3	Spare			Spare	(simulated units)
PLATE_TXNDC12_001	TXNDC12	G4	Spare			Spare	(simulated units)
PLATE_TXNDC12_001	TXNDC12	G5	Spare			Spare	(simulated units)
PLATE_TXNDC12_001	TXNDC12	G6	Spare			Spare	(simulated units)
PLATE_TXNDC12_001	TXNDC12	G7	Spare			Spare	(simulated units)
PLATE_TXNDC12_001	TXNDC12	G8	Spare			Spare	(simulated units)
PLATE_TXNDC12_001	TXNDC12	G9	Spare			Spare	(simulated units)
PLATE_TXNDC12_001	TXNDC12	H1	Standard			Std8	(simulated units)	15.625	15.625	0.1249	0.0405
PLATE_TXNDC12_001	TXNDC12	H10	Spare			Spare	(simulated units)
PLATE_TXNDC12_001	TXNDC12	H11	Spare			Spare	(simulated units)
PLATE_TXNDC12_001	TXNDC12	H12	Spare			Spare	(simulated units)
PLATE_TXNDC12_001	TXNDC12	H2	Standard			Std8	(simulated units)	15.625	15.625	0.1349	0.0358
PLATE_TXNDC12_001	TXNDC12	H3	Spare			Spare	(simulated units)
PLATE_TXNDC12_001	TXNDC12	H4	Spare			Spare	(simulated units)
PLATE_TXNDC12_001	TXNDC12	H5	Spare			Spare	(simulated units)
PLATE_TXNDC12_001	TXNDC12	H6	Spare			Spare	(simulated units)
PLATE_TXNDC12_001	TXNDC12	H7	Spare			Spare	(simulated units)
PLATE_TXNDC12_001	TXNDC12	H8	Spare			Spare	(simulated units)
PLATE_TXNDC12_001	TXNDC12	H9	Spare			Spare	(simulated units)

## Sheet: Supplementary Table. 8
Supplementary Table. 7 Mendelian Randomization Analysis and Multiple Testing Correction (Bonferroni Correction and FDR Correction) of Causal Associations Between Plasma Proteins TXNDC12 and GDF2 and PKOA.
Exposure	Outcome	MR method	OR (95% CI)	95% CI lower limit	95% CI upper limit	Original P-value	Bonferroni-adjusted P-value	Bonferroni significance	FDR-adjusted Q value	FDR significance
TXNDC12	PKOA	Inverse variance weighted	1.38316	1.2742	1.50145	9.33457e-15	3.32e-10	Significant	4.67e-14	Significant
TXNDC12	PKOA	MR Egger	1.57904	1.28473	1.94078	0.000222093	> 0.05	Not significant	0.000333	Significant
TXNDC12	PKOA	Weighted median	1.42756	1.24809	1.63284	2.06993e-07	0.00736	Significant	5.17e-07	Significant
TXNDC12	PKOA	Weighted mode	1.42777	1.21697	1.67508	0.000191123	> 0.05	Not significant	0.000318	Significant
TXNDC12	PKOA	Simple mode	1.27402	1.01225	1.60348	0.0495637	> 0.05	Not significant	0.0496	Significant
GDF2	PKOA	Inverse variance weighted	0.932656	0.889734	0.97765	0.00372787	> 0.05	Not significant	0.0126	Significant
GDF2	PKOA	MR Egger	0.883028	0.788863	0.988433	0.0417445	> 0.05	Not significant	0.0463	Significant
GDF2	PKOA	Weighted median	0.905683	0.845097	0.970611	0.00504077	> 0.05	Not significant	0.0133	Significant
GDF2	PKOA	Weighted mode	0.893959	0.815551	0.979906	0.0252428	> 0.05	Not significant	0.0319	Significant
GDF2	PKOA	Simple mode	0.875571	0.787277	0.973766	0.0223063	> 0.05	Not significant	0.0316	Significant
Notes: PKOA: Primary knee osteoarthritis; MR: Mendelian randomization; OR, odds ratio; CI, confidence interval; FDR, false discovery rate; FDR control level < 0.05. "Significant" indicates passing the corresponding multiple testing correction; "Not significant" indicates failing the correction. IVW was considered the primary analysis method.The FDR-adjusted Q value for TXNDC12 under the Simple mo…
